# Supplementary material for: Genetic modulation of the iris transillumination defect: a systems genetics analysis using the expanded family of BXD glaucoma strains
Source: Pigment Cell Melanoma Res. 2013 Apr 13;26(4):487–98. doi: 10.1111/pcmr.12106 (PMC3752936; doi:10.1111/pcmr.12106)
Supplement: Supplementary file 9 [file pcmr0026-0487-SD9.txt]

Appendix1:Summary of candidategenes 
 
Gene
i.d.
Location MaxLRSvalue
and location 
Probeseti.d.
and BLAT 
specificity
Markersflankingthe
gene
Mean
expression 
level 
SNPsand Indels
Tyrp1 Chr4:80.492Mb
(80834123-80851719 
bp)on theplusstrand
76.91 (6-9 
months, Figure 
5C); Chr4:
78.698 Mb 
1415862_at; 2.5 rs3658567-76.484 Mb,
rs3708061-80.950 Mb 
12.798 • 1 each non-synonymous 
SNPsonexons2,3and5
• 1 each synonymous SNP on 
exon 4 and exon 6 
• 2 each 3’UTR SNPs 
• 46 SNPsatnon-splice sites
• 3 deletions
Gpnmb Chr6:49.00Mb
(49036518-49058182 
bp)on theplusstrand
20.0 (>13 
months, Figure 
5J); Chr6:48.92
Mb
1448303_at;
10.5 
rs13478744-48.680 Mb,
rs4225888-49.078 Mb 
11.189 • 1 non-synonymous SNP in 
exon 2 
• 1 stop codon in exon 4 
• 1 each synonymousSNP in 
exons3,4 and 10 
• 49 SNPsatnon-splice sites
• 2 deletions
Oca2 Chr7:63.791Mb
(56239760-56536517 
bp)on theplusstrand
12.5 (1-2 months, 
Figure5F); Chr7:
60.128 Mb 
1418211_at;
11.87 
rs13479251-59.660 Mb,
rs4137599-62.761 Mb 
10.186 • 3 SNPsin exon 1 
• 5 each 3’UTR SNPs
• 1 each non-synonymous 
SNPsinexons23and24
• 960 SNPsatnon-splice sites
• 12 insertions
• 13 deletions
Myo5a Chr9:75.065Mb
(75071015-75223688 
bp)on theplusstrand
10.6 (1-2 months, 
Figure5F); Chr9:
74.735 Mb 
1431320_a_at;
12.5 
rs13480279- 74.382 Mb, 
rs3725904- 76.983 Mb 
8.938 • 25 SNPsatnon-splice sites
• 17 insertions
• 18 deletions
Prkcz Chr4:154.634Mb
(155260120-155361391 
bp) on the minusstrand
12.3 (1-2 months,
Figure5F);
Chr4:155.23Mb
1454902_at; 1.2 rs13478070-155.04 Mb,
rs3720634-155.28 Mb 
8.98 • 1 non-synonymous SNP in 
exon 7 
• 1 3’UTR SNP 
• 9 SNPsatnon-splice sites
Zbtb20 Chr16:43.623Mb
(43247284-43619128 
bp) on theplusstrand
10.7 (3-5 months,
Figure5G); 
Chr16: 41.688 
Mb
1439278_at; 
11.7 
rs4178244-41.340 Mb,
rs4179378-43.943 Mb 
 
10.719 • 84 SNPsatnon-splice sites
• 3 non-synonymous exons in 
exon 8 
• 2 insertions
• 2 deletions
