# Supplementary material for: Genetic modulation of the iris transillumination defect: a systems genetics analysis using the expanded family of BXD glaucoma strains
Source: Pigment Cell Melanoma Res. 2013 Apr 13;26(4):487–98. doi: 10.1111/pcmr.12106 (PMC3752936; doi:10.1111/pcmr.12106)
Supplement: Supplementary file 10 [file pcmr0026-0487-SD10.txt]

Appendix2: Listof SNPs within Tyrp1
SNP ID Mb ConScore Domain1 Domain2 Function Details B6

D2

wt37-4-80480728 80.480728 1 Intron NonspliceSite     A G 
wt37-4-80480729 80.480729 1 Intron NonspliceSite     G A 
wt37-4-80480743 80.480743 1 Intron NonspliceSite     C A 
wt37-4-80481306 80.481306 1 Exon2 Coding Nonsynonymous Biotype:ProteinCoding,C -> Y,tGt-> tAt,110 G A 
wt37-4-80481565 80.481565   Intron NonspliceSite     G A 
wt37-4-80481748 80.481748 0.343 Intron NonspliceSite     T C 
wt37-4-80481902 80.481902 0.343 Intron Nonsplice Site     C A 
wt37-4-80482143 80.482143 0.343 Intron NonspliceSite     G A 
wt37-4-80482194 80.482194 0.343 Intron NonspliceSite     T G 
wt37-4-80482339 80.482339 0.343 Intron NonspliceSite     A G 
MRS1284850 80.482346 0.343 Intron NonspliceSite     T A 
wt37-4-80482360 80.48236 0.343 Intron NonspliceSite     A G 
wt37-4-80482396 80.482396 0.343 Intron NonspliceSite     A G 
wt37-4-80485070 80.48507 1 Intron NonspliceSite     G A 
wt37-4-80485287 80.485287 1 Intron NonspliceSite     G A 
wt37-4-80485722 80.485722 1 Intron NonspliceSite     C A 
wt37-4-80486306 80.486306 1 Intron NonspliceSite     G A 
wt37-4-80486611 80.486611 1 Exon4 Coding Synonymous Biotype:ProteinCoding,F-> F,ttC -> ttT,272 C T 
wt37-4-80486799 80.486799 1 Intron NonspliceSite     T C 
MRS1284859 80.486864 1 Intron NonspliceSite     T A 
wt37-4-80486922 80.486922 1 Intron NonspliceSite     T G 
wt37-4-80487104 80.487104 1 Intron NonspliceSite     A G 
wt37-4-80487370 80.48737 1 Intron NonspliceSite     T G 
wt37-4-80487386 80.487386 1 Intron NonspliceSite     C G 
wt37-4-80487428 80.487428 1 Intron NonspliceSite     A T 
wt37-4-80487574 80.487574 1 Intron NonspliceSite     T C wt37-4-80487575 80.487575 1 Intron NonspliceSite     C T 
MRS1284865 80.487578 1 Intron NonspliceSite     G C 
wt37-4-80487618 80.487618 0.766 Intron NonspliceSite     A G 
wt37-4-80487620 80.48762 0.766 Intron NonspliceSite     G A 
wt37-4-80487622 80.487622 0.766 Intron NonspliceSite     A G 
wt37-4-80487635 80.487635 0.766 Intron NonspliceSite     C T 
wt37-4-80487666 80.487666 0.766 Intron NonspliceSite     C T 
wt37-4-80487817 80.487817 0.766 Intron NonspliceSite     T C 
wt37-4-80488036 80.488036 0.14 Intron NonspliceSite     C G 
wt37-4-80488654 80.488654 0.84 Intron NonspliceSite     G A 
wt37-4-80489069 80.489069 0.84 Intron NonspliceSite     C T 
wt37-4-80490181 80.490181 0.972 Intron NonspliceSite     A G 
wt37-4-80490659 80.490659 1 Intron NonspliceSite     A G 
wt37-4-80490758 80.490758 1 Exon5 Coding Nonsynonymous Biotype:ProteinCoding,R -> H,cGt-> cAt,326 G A 
wt37-4-80491480 80.49148 1 Intron NonspliceSite     C T 
wt37-4-80492644 80.492644 1 Exon6 Coding Synonymous Biotype:ProteinCoding,R -> R,agG -> agA,417 G A 
wt37-4-80492768 80.492768 0.993 Intron NonspliceSite     T G 
MRS1284879 80.49302 0.993 Intron NonspliceSite     A G 
wt37-4-80493240 80.49324 0.993 Intron NonspliceSite     G C 
wt37-4-80493631 80.493631 0.187 Intron NonspliceSite     T A 
wt37-4-80494781 80.494781 1 Intron Nonsplice Site     G A 
wt37-4-80495077 80.495077 1 Intron NonspliceSite     T A 
wt37-4-80495422 80.495422 1 Intron NonspliceSite     T C 
wt37-4-80496370 80.49637 1 Intron NonspliceSite     G A 
wt37-4-80496794 80.496794 1 Exon3 Coding Nonsynonymous Biotype:Protein Coding,R -> H,cGc-> cAc,140 G A 
wt37-4-80496948 80.496948 1 Exon 3'UTR     T C 
wt37-4-80497020 80.49702 1 Exon 3'UTR     T G 
