# Supplementary material for: Genetic modulation of the iris transillumination defect: a systems genetics analysis using the expanded family of BXD glaucoma strains
Source: Pigment Cell Melanoma Res. 2013 Apr 13;26(4):487–98. doi: 10.1111/pcmr.12106 (PMC3752936; doi:10.1111/pcmr.12106)
Supplement: Supplementary file 11 [file pcmr0026-0487-SD11.txt]

Appendix3: Listof SNPs within Gpnmb
SNP ID Mb ConScore Domain1 Domain2 Function Details B6

D2

wt37-6-48987092 48.987092 1 Intron NonspliceSite     C T 
wt37-6-48987483 48.987483 1 Intron NonspliceSite     G A 
wt37-6-48987502 48.987502 1 Intron NonspliceSite     T C 
wt37-6-48987659 48.987659 1 Intron NonspliceSite     T C 
wt37-6-48988396 48.988396 0.786 Intron NonspliceSite     C A 
wt37-6-48988911 48.988911 0.786 Intron NonspliceSite     T C 
wt37-6-48988953 48.988953 0.786 Intron NonspliceSite     G T 
wt37-6-48989072 48.989072 0.786 Intron NonspliceSite     C T 
wt37-6-48989074 48.989074 0.786 Intron NonspliceSite     A T 
wt37-6-48989302 48.989302 0.786 Intron NonspliceSite     A G 
wt37-6-48990254 48.990254 0.936 Intron NonspliceSite     C T 
wt37-6-48990837 48.990837 0.422 Intron NonspliceSite     A G 
wt37-6-48991322 48.991322   Intron NonspliceSite     A G 
wt37-6-48991336 48.991336   Intron NonspliceSite     A T 
wt37-6-48991901 48.991901 0.202 Intron NonspliceSite     T C 
wt37-6-48992050 48.99205 0.202 Intron NonspliceSite     G A 
wt37-6-48992571 48.992571 1 Intron NonspliceSite     A G 
wt37-6-48992801 48.992801 1 Exon2 Coding Nonsynonymous Biotype:ProteinCoding,D -> N,Gat-> Aat,36 G A 
wt37-6-48993476 48.993476 1 Intron NonspliceSite     G A 
wt37-6-48993742 48.993742 1 Intron NonspliceSite     C T 
wt37-6-48993788 48.993788 1 Intron NonspliceSite     G T 
wt37-6-48993792 48.993792 1 Intron NonspliceSite     T G 
wt37-6-48994057 48.994057 1 Exon3 Coding Synonymous Biotype:ProteinCoding,T-> T,acT -> acC,95 T C 
wt37-6-48994496 48.994496 1 Intron NonspliceSite     T C 
wt37-6-48994558 48.994558 1 Intron NonspliceSite     T C 
wt37-6-48994588 48.994588 1 Intron NonspliceSite     A C 
wt37-6-48995223 48.995223 1 Intron NonspliceSite     G A MRS1748503 48.995317 1 Exon4 Coding Synonymous Biotype:ProteinCoding,T-> T,acA -> acC,127 A C 
wt37-6-48995384 48.995384 1 Exon4 Coding StopGained Biotype:ProteinCoding,R -> *,Cga-> Tga,150 C T 
MRS1748505 48.995534 1 Intron NonspliceSite     T G 
wt37-6-48996593 48.996593 1 Intron NonspliceSite     A C 
MRS1748507 48.996667 1 Intron NonspliceSite     C A 
wt37-6-48998592 48.998592 0.467 Intron NonspliceSite     G A 
wt37-6-48999520 48.99952   Intron NonspliceSite     T G 
wt37-6-49000199 49.000199   Intron NonspliceSite     A G 
wt37-6-49001157 49.001157 1 Intron NonspliceSite     A G 
wt37-6-49002202 49.002202 1 Intron NonspliceSite     G A 
wt37-6-49002349 49.002349 0.971 Intron NonspliceSite     C G 
wt37-6-49002626 49.002626 0.971 Intron NonspliceSite     A G 
wt37-6-49003562 49.003562 0.901 Intron NonspliceSite     A C 
MRS1748517 49.004565   Intron NonspliceSite     G A 
wt37-6-49004930 49.00493 0.557 Intron NonspliceSite     G A 
wt37-6-49005229 49.005229 0.557 Intron Nonsplice Site     A G 
wt37-6-49005666 49.005666 1 Exon10 Coding Synonymous Biotype:ProteinCoding,I-> I,atC -> atT,508 C T 
wt37-6-49005885 49.005885 1 Intron NonspliceSite     A G 
wt37-6-49006217 49.006217 1 Intron NonspliceSite     G A 
wt37-6-49006238 49.006238 1 Intron NonspliceSite     T C 
wt37-6-49006774 49.006774 0.845 Intron NonspliceSite     C T 
wt37-6-49006860 49.00686 0.845 Intron NonspliceSite     T C 
wt37-6-49007039 49.007039 0.845 Intron NonspliceSite     G T 
rs38586314 49.007541   Intron NonspliceSite     A T 
wt37-6-49007597 49.007597 0.845 Intron NonspliceSite     A C 
wt37-6-49007893 49.007893 0.998 Intron NonspliceSite     A G 
wt37-6-49007904 49.007904 0.998 Intron NonspliceSite     A G 
