# Supplementary material for: Genetic modulation of the iris transillumination defect: a systems genetics analysis using the expanded family of BXD glaucoma strains
Source: Pigment Cell Melanoma Res. 2013 Apr 13;26(4):487–98. doi: 10.1111/pcmr.12106 (PMC3752936; doi:10.1111/pcmr.12106)
Supplement: Supplementary file 12 [file pcmr0026-0487-SD12.txt]

Appendix4: Listof SNPs within Oca2
SNP ID Mb ConScore Domain1 Domain2 Function Details B6

D2

wt37-7-63495170 63.49517 0.659 Exon1   Unknown Biotype:ProteinCoding,CodingRegionUnknown G A 
wt37-7-63495200 63.4952 0.659 Exon1   Unknown Biotype:ProteinCoding,CodingRegionUnknown T G 
wt37-7-63495220 63.49522 0.659 Exon1   Unknown Biotype:ProteinCoding,CodingRegionUnknown T C 
wt37-7-63495447 63.495447 0.659 Intron NonspliceSite     G A 
wt37-7-63495466 63.495466 0.659 Intron NonspliceSite     A C 
wt37-7-63495937 63.495937 0.95 Intron NonspliceSite     C T 
wt37-7-63495990 63.49599 0.95 Intron NonspliceSite     C G 
wt37-7-63496003 63.496003 0.95 Intron NonspliceSite     T C 
wt37-7-63496217 63.496217 0.95 Intron NonspliceSite     T C 
wt37-7-63497502 63.497502 0.143 Intron NonspliceSite     T C 
wt37-7-63497590 63.49759 0.773 Intron NonspliceSite     C T 
wt37-7-63497760 63.49776 0.773 Intron NonspliceSite     G A 
wt37-7-63497835 63.497835 0.773 Intron NonspliceSite     A G 
wt37-7-63497910 63.49791 0.773 Intron Nonsplice Site     T C 
wt37-7-63497924 63.497924 0.773 Intron NonspliceSite     T G 
wt37-7-63497925 63.497925 0.773 Intron NonspliceSite     C A 
wt37-7-63497948 63.497948 0.773 Intron NonspliceSite     G A 
wt37-7-63498136 63.498136 0.773 Intron Nonsplice Site     T C 
wt37-7-63498202 63.498202 0.773 Intron NonspliceSite     T C 
wt37-7-63498290 63.49829 0.773 Intron NonspliceSite     T C 
wt37-7-63498292 63.498292 0.773 Intron NonspliceSite     C A 
wt37-7-63498386 63.498386 0.773 Intron NonspliceSite     T A 
wt37-7-63498444 63.498444 0.773 Intron NonspliceSite     T C 
wt37-7-63498471 63.498471 0.773 Intron NonspliceSite     T C 
wt37-7-63498498 63.498498 0.773 Intron NonspliceSite     T C 
wt37-7-63499260 63.49926   Intron NonspliceSite     A G  
wt37-7-63500125 63.500125   Intron NonspliceSite     A G 
wt37-7-63500468 63.500468 0.45 Intron NonspliceSite     T C 
wt37-7-63500488 63.500488 0.45 Intron NonspliceSite     G T 
wt37-7-63500600 63.5006 0.45 Intron NonspliceSite     G C 
wt37-7-63500607 63.500607 0.45 Intron NonspliceSite     T A 
MRS2085401 63.501238 0.45 Intron NonspliceSite     G A 
wt37-7-63501366 63.501366 1 Intron NonspliceSite     C A 
wt37-7-63501399 63.501399 1 Intron NonspliceSite     C A 
wt37-7-63502939 63.502939 0.998 Intron NonspliceSite     T A 
wt37-7-63504708 63.504708   Intron NonspliceSite     A C 
wt37-7-63505448 63.505448   Intron NonspliceSite     A G 
wt37-7-63505833 63.505833   Intron NonspliceSite     C T 
wt37-7-63506160 63.50616 0.434 Intron Nonsplice Site     T C 
wt37-7-63506190 63.50619 0.434 Intron NonspliceSite     T A 
wt37-7-63506237 63.506237 0.434 Intron NonspliceSite     A G 
wt37-7-63506315 63.506315 0.434 Intron NonspliceSite     T G 
wt37-7-63506623 63.506623 0.434 Intron NonspliceSite     G A 
wt37-7-63507150 63.50715 0.612 Intron NonspliceSite     A T 
wt37-7-63507415 63.507415   Intron NonspliceSite     T A 
wt37-7-63508528 63.508528   Intron NonspliceSite     T C 
wt37-7-63513844 63.513844 1 Intron NonspliceSite     C A 
wt37-7-63514387 63.514387   Intron NonspliceSite     G C 
wt37-7-63514410 63.51441   Intron NonspliceSite     C T 
wt37-7-63514415 63.514415   Intron NonspliceSite     C G 
wt37-7-63514419 63.514419   Intron NonspliceSite     C G 
wt37-7-63514423 63.514423   Intron NonspliceSite     C G 
wt37-7-63514645 63.514645   Intron NonspliceSite     G A  
wt37-7-63514783 63.514783   Intron NonspliceSite     C T 
wt37-7-63514849 63.514849   Intron NonspliceSite     A C 
wt37-7-63514937 63.514937   Intron NonspliceSite     T A 
rs32201766 63.515568   Intron NonspliceSite     T C 
wt37-7-63515603 63.515603 0.857 Intron NonspliceSite     T C 
wt37-7-63515704 63.515704 0.857 Intron NonspliceSite     T C 
wt37-7-63515761 63.515761 0.857 Intron NonspliceSite     A T 
wt37-7-63515774 63.515774 0.857 Intron NonspliceSite     T C 
wt37-7-63515778 63.515778 0.857 Intron NonspliceSite     T C 
wt37-7-63515965 63.515965 0.857 Intron NonspliceSite     G T 
wt37-7-63515982 63.515982 0.857 Intron NonspliceSite     G T 
wt37-7-63516041 63.516041 0.857 Intron NonspliceSite     G C 
wt37-7-63516044 63.516044 0.857 Intron NonspliceSite     T C 
wt37-7-63516073 63.516073 0.857 Intron NonspliceSite     T G 
wt37-7-63516105 63.516105 0.857 Intron NonspliceSite     A G 
wt37-7-63516144 63.516144 0.857 Intron NonspliceSite     C A 
wt37-7-63516166 63.516166 0.857 Intron NonspliceSite     G A 
wt37-7-63516248 63.516248 0.857 Intron NonspliceSite     C T 
wt37-7-63516690 63.51669 0.736 Intron NonspliceSite     A C 
wt37-7-63516768 63.516768 0.736 Intron NonspliceSite     G A 
wt37-7-63517199 63.517199 0.736 Intron NonspliceSite     G T 
wt37-7-63517430 63.51743 0.736 Intron NonspliceSite     T C 
wt37-7-63517445 63.517445 0.736 Intron NonspliceSite     T C 
wt37-7-63517446 63.517446 0.736 Intron NonspliceSite     T C 
wt37-7-63517484 63.517484 0.736 Intron NonspliceSite     C T 
wt37-7-63517598 63.517598 0.036 Intron NonspliceSite     A G 
wt37-7-63517679 63.517679 0.011 Intron NonspliceSite     A G  
wt37-7-63517779 63.517779 0.269 Intron NonspliceSite     T A 
rs32977478 63.518016   Intron NonspliceSite     A G 
wt37-7-63518089 63.518089 0.269 Intron NonspliceSite     G A 
wt37-7-63518254 63.518254 0.269 Intron NonspliceSite     C A 
wt37-7-63518384 63.518384 0.269 Intron NonspliceSite     G A 
wt37-7-63518403 63.518403 0.269 Intron NonspliceSite     G C 
wt37-7-63518417 63.518417 0.269 Intron NonspliceSite     T C 
wt37-7-63518436 63.518436 0.269 Intron NonspliceSite     C T 
wt37-7-63518792 63.518792   Intron NonspliceSite     C G 
wt37-7-63518850 63.51885   Intron NonspliceSite     A G 
wt37-7-63518903 63.518903 0.788 Intron NonspliceSite     G A 
wt37-7-63518908 63.518908 0.788 Intron NonspliceSite     G A 
wt37-7-63518909 63.518909 0.788 Intron NonspliceSite     A C 
wt37-7-63518937 63.518937 0.788 Intron NonspliceSite     C T 
wt37-7-63519107 63.519107 0.788 Intron NonspliceSite     C T 
wt37-7-63519300 63.5193 0.788 Intron NonspliceSite     G A 
wt37-7-63519318 63.519318 0.788 Intron NonspliceSite     T C 
wt37-7-63519333 63.519333 0.788 Intron NonspliceSite     T C 
wt37-7-63519452 63.519452 0.788 Intron NonspliceSite     C A 
wt37-7-63519628 63.519628 0.788 Intron NonspliceSite     A G 
wt37-7-63519651 63.519651 0.788 Intron NonspliceSite     A C 
wt37-7-63519803 63.519803   Intron NonspliceSite     C T 
wt37-7-63519992 63.519992 0.425 Intron NonspliceSite     C T 
wt37-7-63520195 63.520195   Intron NonspliceSite     C T 
wt37-7-63520412 63.520412   Intron NonspliceSite     G A 
wt37-7-63520531 63.520531   Intron NonspliceSite     A T 
wt37-7-63520532 63.520532   Intron NonspliceSite     A T  
wt37-7-63520617 63.520617   Intron NonspliceSite     T C 
MRS2085463 63.520707   Intron NonspliceSite     T C 
MRS2085464 63.520763   Intron NonspliceSite     G A 
wt37-7-63520770 63.52077   Intron NonspliceSite     T C 
MRS2085466 63.520917   Intron NonspliceSite     A C 
MRS2085467 63.520931   Intron NonspliceSite     G C 
MRS2085468 63.521166   Intron NonspliceSite     A G 
MRS2085469 63.52128   Intron NonspliceSite     C G 
MRS2085470 63.521333   Intron NonspliceSite     A G 
MRS2085471 63.521423   Intron NonspliceSite     C A 
MRS2085472 63.521432   Intron NonspliceSite     G A 
MRS2085473 63.521491   Intron NonspliceSite     A C 
MRS2085474 63.52179   Intron NonspliceSite     A C 
MRS2085475 63.52192   Intron NonspliceSite     T G 
MRS2085476 63.521934   Intron NonspliceSite     A G 
MRS2085477 63.52199   Intron NonspliceSite     T C 
MRS2085478 63.522005   Intron NonspliceSite     A T 
MRS2085479 63.522134   Intron NonspliceSite     G C 
MRS2085480 63.522529   Intron NonspliceSite     G T 
MRS2085481 63.522597   Intron NonspliceSite     G T 
MRS2085482 63.522639   Intron NonspliceSite     T C 
MRS2085483 63.522698   Intron Nonsplice Site     T C 
wt37-7-63522780 63.52278   Intron NonspliceSite     G T 
MRS2085486 63.523028   Intron NonspliceSite     C T 
MRS2085487 63.523252   Intron NonspliceSite     T C 
MRS2085488 63.523319   Intron NonspliceSite     C T 
MRS2085489 63.523332   Intron NonspliceSite     T C  
MRS2085490 63.523356   Intron NonspliceSite     G T 
wt37-7-63523627 63.523627   Intron NonspliceSite     C T 
MRS2085491 63.523727   Intron NonspliceSite     C T 
MRS2085492 63.52383   Intron NonspliceSite     G A 
MRS2085493 63.523835   Intron NonspliceSite     A T 
MRS2085494 63.523968   Intron NonspliceSite     G T 
MRS2085495 63.524043   Intron NonspliceSite     A G 
MRS2085496 63.524112   Intron NonspliceSite     C T 
MRS2085497 63.524238   Intron NonspliceSite     C T 
MRS2085498 63.52427   Intron NonspliceSite     G C 
MRS2085499 63.524432   Intron NonspliceSite     C G 
MRS2085500 63.524451   Intron NonspliceSite     G A 
MRS2085501 63.524776   Intron NonspliceSite     G C 
MRS2085502 63.524806   Intron NonspliceSite     C G 
MRS2085503 63.525003   Intron NonspliceSite     T A 
MRS2085504 63.525072   Intron NonspliceSite     T C 
MRS2085505 63.525368   Intron NonspliceSite     C T 
MRS2085506 63.525502   Intron NonspliceSite     C A 
MRS2085507 63.525551   Intron NonspliceSite     A G 
MRS2085508 63.525694   Intron NonspliceSite     C T 
MRS2085509 63.527178   Intron NonspliceSite     A G 
wt37-7-63531344 63.531344 0.409 Intron NonspliceSite     G A 
wt37-7-63531345 63.531345 0.409 Intron Nonsplice Site     A T 
wt37-7-63531777 63.531777 0.494 Intron NonspliceSite     C T 
MRS2085511 63.532144 0.494 Intron NonspliceSite     T G 
wt37-7-63534559 63.534559   Intron NonspliceSite     G C 
wt37-7-63534896 63.534896 0.678 Intron NonspliceSite     A G  
MRS2085514 63.534897 0.678 Intron NonspliceSite     C T 
wt37-7-63534898 63.534898 0.678 Intron NonspliceSite     T C 
wt37-7-63534930 63.53493 0.678 Intron NonspliceSite     A C 
wt37-7-63535918 63.535918 0.919 Intron NonspliceSite     C T 
wt37-7-63536229 63.536229 0.919 Exon 3'UTR     T A 
wt37-7-63536469 63.536469 0.919 Intron NonspliceSite     A T 
wt37-7-63536500 63.5365 0.919 Intron NonspliceSite     T A 
wt37-7-63536541 63.536541 0.919 Intron NonspliceSite     C T 
wt37-7-63536564 63.536564 0.919 Intron NonspliceSite     C T 
wt37-7-63536569 63.536569 0.919 Intron NonspliceSite     G A 
MRS2085523 63.537655 0.851 Intron NonspliceSite     G A 
wt37-7-63537656 63.537656 0.851 Intron NonspliceSite     G A 
wt37-7-63538039 63.538039 0.965 Intron NonspliceSite     G A 
wt37-7-63538052 63.538052 0.965 Intron NonspliceSite     G A 
wt37-7-63538288 63.538288 0.965 Intron NonspliceSite     T C 
wt37-7-63538291 63.538291 0.965 Intron NonspliceSite     A G 
wt37-7-63539044 63.539044 0.929 Intron NonspliceSite     T C 
wt37-7-63539230 63.53923 0.929 Intron NonspliceSite     T G 
wt37-7-63540973 63.540973 0.515 Intron NonspliceSite     A G 
wt37-7-63541455 63.541455 0.515 Intron NonspliceSite     C T 
wt37-7-63541781 63.541781   Intron NonspliceSite     T A 
wt37-7-63542650 63.54265 0.503 Intron NonspliceSite     C T 
wt37-7-63542739 63.542739 0.503 Intron NonspliceSite     T C 
wt37-7-63542824 63.542824 0.503 Intron NonspliceSite     C A 
wt37-7-63542919 63.542919 0.503 Intron NonspliceSite     A G 
wt37-7-63542991 63.542991 0.503 Intron NonspliceSite     C T 
wt37-7-63543105 63.543105 0.503 Intron NonspliceSite     A T  
wt37-7-63543240 63.54324   Intron NonspliceSite     C T 
wt37-7-63543321 63.543321   Intron NonspliceSite     T C 
wt37-7-63543556 63.543556 0.781 Intron NonspliceSite     A G 
wt37-7-63543658 63.543658 0.781 Intron NonspliceSite     A G 
wt37-7-63543695 63.543695 0.781 Intron NonspliceSite     A T 
wt37-7-63543914 63.543914 0.781 Intron NonspliceSite     A G 
wt37-7-63543992 63.543992 0.781 Intron NonspliceSite     A G 
wt37-7-63543996 63.543996 0.781 Intron NonspliceSite     A G 
wt37-7-63544000 63.544 0.781 Intron NonspliceSite     A G 
wt37-7-63544004 63.544004 0.781 Intron NonspliceSite     A G 
wt37-7-63544008 63.544008 0.781 Intron NonspliceSite     A G 
wt37-7-63544012 63.544012 0.781 Intron NonspliceSite     A G 
wt37-7-63544016 63.544016 0.781 Intron NonspliceSite     A G 
wt37-7-63544080 63.54408 0.781 Intron NonspliceSite     T C 
wt37-7-63544129 63.544129 0.781 Intron NonspliceSite     A C 
wt37-7-63544472 63.544472 0.781 Intron NonspliceSite     G T 
wt37-7-63544703 63.544703 0.998 Intron NonspliceSite     C G 
wt37-7-63545034 63.545034 0.998 Intron NonspliceSite     T C 
wt37-7-63545199 63.545199 0.998 Intron NonspliceSite     T C 
wt37-7-63545606 63.545606 0.382 Intron NonspliceSite     C T 
wt37-7-63545798 63.545798 0.382 Intron NonspliceSite     C T 
wt37-7-63546391 63.546391 0.382 Intron NonspliceSite     G C 
wt37-7-63546549 63.546549 0.867 Intron NonspliceSite     T C 
wt37-7-63546899 63.546899 0.867 Intron NonspliceSite     G A 
wt37-7-63546912 63.546912 0.867 Intron NonspliceSite     G T 
MRS2085559 63.547367 0.867 Intron NonspliceSite     G A 
wt37-7-63547648 63.547648 0.895 Intron NonspliceSite     C T  
wt37-7-63547864 63.547864 0.895 Intron NonspliceSite     A G 
wt37-7-63547897 63.547897 0.895 Intron NonspliceSite     T A 
wt37-7-63547908 63.547908   Intron NonspliceSite     T G 
wt37-7-63547910 63.54791   Intron Nonsplice Site     T G 
wt37-7-63548388 63.548388 0.579 Intron NonspliceSite     G T 
wt37-7-63548400 63.5484 0.579 Intron NonspliceSite     C G 
wt37-7-63548409 63.548409 0.579 Intron NonspliceSite     T C 
wt37-7-63548431 63.548431 0.579 Intron NonspliceSite     C T 
wt37-7-63548495 63.548495 0.579 Intron NonspliceSite     A G 
wt37-7-63548540 63.54854   Intron NonspliceSite     A G 
wt37-7-63548548 63.548548 1 Intron NonspliceSite     T C 
wt37-7-63548578 63.548578 1 Intron NonspliceSite     C T 
wt37-7-63548582 63.548582 1 Intron NonspliceSite     T C 
wt37-7-63548593 63.548593 1 Intron NonspliceSite     G A 
wt37-7-63548594 63.548594 1 Intron NonspliceSite     T C 
wt37-7-63548629 63.548629 1 Intron NonspliceSite     G A 
wt37-7-63548632 63.548632 1 Intron NonspliceSite     C T 
wt37-7-63548641 63.548641 1 Intron NonspliceSite     G A 
wt37-7-63548644 63.548644 1 Intron NonspliceSite     C G 
wt37-7-63548681 63.548681 1 Intron NonspliceSite     C T 
wt37-7-63548695 63.548695 1 Intron NonspliceSite     G A 
wt37-7-63548696 63.548696 1 Intron NonspliceSite     A G 
wt37-7-63548725 63.548725 1 Intron NonspliceSite     T A 
wt37-7-63548731 63.548731 1 Intron NonspliceSite     T C 
wt37-7-63548760 63.54876 1 Intron NonspliceSite     T C 
wt37-7-63548761 63.548761 1 Intron NonspliceSite     G T 
wt37-7-63548781 63.548781 1 Intron NonspliceSite     T C  
wt37-7-63548782 63.548782 1 Intron NonspliceSite     G A 
wt37-7-63548860 63.54886 1 Intron NonspliceSite     G T 
wt37-7-63548924 63.548924 1 Intron NonspliceSite     G A 
wt37-7-63549155 63.549155 1 Exon 3'UTR     A T 
wt37-7-63549529 63.549529 1 Intron NonspliceSite     C T 
wt37-7-63549578 63.549578 0.522 Intron NonspliceSite     A G 
wt37-7-63549589 63.549589 0.522 Intron NonspliceSite     T G 
wt37-7-63549684 63.549684 0.522 Intron NonspliceSite     C A 
wt37-7-63550944 63.550944 1 Intron NonspliceSite     C T 
wt37-7-63551565 63.551565 1 Intron NonspliceSite     T G 
wt37-7-63552076 63.552076 1 Intron NonspliceSite     C T 
wt37-7-63552720 63.55272 0.47 Intron NonspliceSite     C G 
MRS2085587 63.553755 0.393 Intron NonspliceSite     A T 
wt37-7-63554184 63.554184 0.716 Intron NonspliceSite     C T 
wt37-7-63554697 63.554697 0.716 Intron NonspliceSite     G A 
wt37-7-63554908 63.554908 0.716 Intron NonspliceSite     A G 
MRS2085591 63.555474 0.311 Intron NonspliceSite     C A 
wt37-7-63555879 63.555879 0.311 Intron NonspliceSite     G T 
wt37-7-63555891 63.555891 0.311 Intron NonspliceSite     T C 
wt37-7-63555918 63.555918 0.311 Intron NonspliceSite     A G 
wt37-7-63556460 63.55646 0.803 Intron NonspliceSite     T C 
wt37-7-63556570 63.55657 0.803 Intron NonspliceSite     G A 
wt37-7-63557205 63.557205 0.524 Intron NonspliceSite     C T 
wt37-7-63557664 63.557664 0.524 Intron NonspliceSite     C A 
wt37-7-63557828 63.557828 0.524 Intron NonspliceSite     A G 
wt37-7-63558641 63.558641 0.779 Intron NonspliceSite     A G 
wt37-7-63558891 63.558891 0.779 Intron NonspliceSite     G A  
wt37-7-63558979 63.558979 0.779 Intron NonspliceSite     C T 
wt37-7-63559272 63.559272 0.737 Intron NonspliceSite     A G 
wt37-7-63559582 63.559582 0.737 Intron NonspliceSite     T C 
wt37-7-63560110 63.56011 0.737 Intron NonspliceSite     G A 
wt37-7-63560887 63.560887   Intron Nonsplice Site     G A 
wt37-7-63561396 63.561396 0.717 Intron NonspliceSite     G C 
wt37-7-63561741 63.561741 0.717 Intron NonspliceSite     T A 
wt37-7-63561865 63.561865 0.717 Intron NonspliceSite     G A 
wt37-7-63562227 63.562227 0.717 Intron NonspliceSite     C T 
wt37-7-63562339 63.562339 0.72 Intron NonspliceSite     G C 
wt37-7-63563258 63.563258 0.72 Intron NonspliceSite     G A 
wt37-7-63563320 63.56332 0.72 Intron NonspliceSite     T C 
wt37-7-63563337 63.563337 0.72 Intron NonspliceSite     T C 
wt37-7-63564113 63.564113 0.726 Intron NonspliceSite     G A 
wt37-7-63564264 63.564264 0.726 Intron NonspliceSite     C A 
wt37-7-63564276 63.564276 0.726 Intron NonspliceSite     C A 
wt37-7-63564278 63.564278 0.726 Intron NonspliceSite     C A 
wt37-7-63565045 63.565045   Intron NonspliceSite     C T 
wt37-7-63566270 63.56627 0.861 Intron NonspliceSite     T A 
wt37-7-63566286 63.566286 0.861 Intron NonspliceSite     C A 
wt37-7-63567015 63.567015 0.861 Intron NonspliceSite     A G 
wt37-7-63567661 63.567661 0.441 Intron NonspliceSite     G C 
wt37-7-63567864 63.567864 0.441 Intron NonspliceSite     G A 
wt37-7-63567913 63.567913 0.441 Intron NonspliceSite     T C 
wt37-7-63568079 63.568079 0.441 Intron NonspliceSite     G C 
wt37-7-63568084 63.568084 0.441 Intron NonspliceSite     C T 
wt37-7-63568427 63.568427 0.441 Intron NonspliceSite     G C  
wt37-7-63568647 63.568647   Intron NonspliceSite     C G 
wt37-7-63569085 63.569085   Intron NonspliceSite     G T 
wt37-7-63569317 63.569317 1 Intron NonspliceSite     T C 
wt37-7-63569657 63.569657 1 Intron NonspliceSite     C T 
wt37-7-63571035 63.571035   Intron NonspliceSite     A G 
wt37-7-63571036 63.571036   Intron NonspliceSite     G A 
wt37-7-63571084 63.571084   Intron Nonsplice Site     A G 
wt37-7-63571265 63.571265 1 Intron NonspliceSite     G A 
wt37-7-63572321 63.572321   Intron NonspliceSite     A T 
MRS2085637 63.573013   Intron NonspliceSite     A T 
MRS2085638 63.573647   Intron NonspliceSite     A G 
MRS2085639 63.573906   Intron NonspliceSite     T C 
wt37-7-63574048 63.574048   Intron NonspliceSite     A G 
wt37-7-63574823 63.574823 0.854 Intron NonspliceSite     G A 
MRS2085642 63.575163 0.854 Intron NonspliceSite     A C 
wt37-7-63575190 63.57519 0.854 Intron NonspliceSite     A C 
wt37-7-63575198 63.575198 0.854 Intron NonspliceSite     T A 
wt37-7-63575237 63.575237 0.854 Intron NonspliceSite     G A 
wt37-7-63575599 63.575599 0.074 Intron NonspliceSite     A G 
wt37-7-63575614 63.575614 0.074 Intron NonspliceSite     G A 
wt37-7-63575699 63.575699 0.074 Intron NonspliceSite     C G 
wt37-7-63575970 63.57597 0.074 Intron NonspliceSite     G A 
MRS2085650 63.576083 1 Intron NonspliceSite     T C 
wt37-7-63576146 63.576146 1 Intron NonspliceSite     T A 
wt37-7-63576219 63.576219 1 Intron NonspliceSite     G A 
wt37-7-63576225 63.576225 1 Intron NonspliceSite     A G 
wt37-7-63576261 63.576261 1 Intron NonspliceSite     G A  
wt37-7-63576456 63.576456 1 Intron NonspliceSite     G T 
wt37-7-63576530 63.57653 1 Intron NonspliceSite     T A 
wt37-7-63576591 63.576591 1 Intron NonspliceSite     G A 
wt37-7-63576630 63.57663 1 Intron NonspliceSite     C T 
wt37-7-63576721 63.576721 1 Intron NonspliceSite     A T 
wt37-7-63576734 63.576734 1 Intron Nonsplice Site     T G 
wt37-7-63576768 63.576768 1 Intron NonspliceSite     C T 
wt37-7-63576808 63.576808 1 Intron NonspliceSite     A G 
wt37-7-63576816 63.576816 1 Intron NonspliceSite     G A 
wt37-7-63576833 63.576833 1 Intron NonspliceSite     G A 
wt37-7-63576966 63.576966 1 Intron NonspliceSite     G T 
wt37-7-63576979 63.576979 1 Intron NonspliceSite     G A 
wt37-7-63577025 63.577025 1 Intron NonspliceSite     A G 
wt37-7-63577026 63.577026 1 Intron NonspliceSite     T C 
wt37-7-63577205 63.577205 0.881 Intron NonspliceSite     C T 
wt37-7-63577258 63.577258 0.881 Intron NonspliceSite     G A 
wt37-7-63577282 63.577282 0.881 Intron NonspliceSite     A G 
wt37-7-63577294 63.577294 0.881 Intron NonspliceSite     G A 
wt37-7-63577309 63.577309 0.881 Intron NonspliceSite     G A 
wt37-7-63577377 63.577377 0.881 Intron NonspliceSite     A T 
wt37-7-63577388 63.577388 0.881 Intron NonspliceSite     A G 
wt37-7-63577416 63.577416 0.881 Intron NonspliceSite     A G 
wt37-7-63577420 63.57742 0.881 Intron NonspliceSite     G A 
wt37-7-63577496 63.577496 0.881 Intron NonspliceSite     C T 
wt37-7-63577639 63.577639 0.881 Intron NonspliceSite     A T 
wt37-7-63578292 63.578292 0.396 Intron NonspliceSite     T C 
wt37-7-63578736 63.578736 1 Intron NonspliceSite     C T  
wt37-7-63579479 63.579479 1 Intron NonspliceSite     A G 
wt37-7-63579524 63.579524 1 Intron NonspliceSite     T A 
wt37-7-63580033 63.580033 1 Exon 3'UTR     A G 
wt37-7-63580235 63.580235 1 Intron NonspliceSite     A C 
wt37-7-63580847 63.580847 0.817 Intron NonspliceSite     G A 
wt37-7-63581090 63.58109 0.817 Intron NonspliceSite     A T 
wt37-7-63581094 63.581094 0.817 Intron NonspliceSite     C T 
wt37-7-63581240 63.58124 0.817 Intron NonspliceSite     C T 
wt37-7-63581253 63.581253 0.817 Intron NonspliceSite     A G 
wt37-7-63581367 63.581367 0.817 Intron NonspliceSite     T G 
wt37-7-63581450 63.58145 0.817 Intron NonspliceSite     G T 
wt37-7-63581549 63.581549 0.817 Intron NonspliceSite     C T 
wt37-7-63581553 63.581553 0.817 Intron NonspliceSite     T C 
wt37-7-63581603 63.581603 0.817 Intron NonspliceSite     A G 
wt37-7-63581660 63.58166 0.142 Intron NonspliceSite     C T 
wt37-7-63581690 63.58169 0.142 Intron NonspliceSite     T A 
wt37-7-63581842 63.581842 0.142 Intron NonspliceSite     C A 
wt37-7-63581867 63.581867 0.142 Intron NonspliceSite     G C 
wt37-7-63581878 63.581878 0.142 Intron NonspliceSite     A G 
wt37-7-63581894 63.581894 0.142 Intron NonspliceSite     C T 
wt37-7-63581908 63.581908 0.142 Intron NonspliceSite     C T 
wt37-7-63581910 63.58191 0.142 Intron NonspliceSite     A G 
wt37-7-63582087 63.582087 0.142 Intron NonspliceSite     T C 
wt37-7-63582094 63.582094 0.142 Intron NonspliceSite     G A 
wt37-7-63582157 63.582157   Intron NonspliceSite     T A 
wt37-7-63582184 63.582184   Intron NonspliceSite     A G 
wt37-7-63582197 63.582197   Intron NonspliceSite     A G  
wt37-7-63582214 63.582214   Intron NonspliceSite     A G 
wt37-7-63582240 63.58224   Intron NonspliceSite     T A 
wt37-7-63582244 63.582244   Intron NonspliceSite     G A 
wt37-7-63582254 63.582254   Intron NonspliceSite     C T 
wt37-7-63582269 63.582269   Intron NonspliceSite     C T 
wt37-7-63582393 63.582393 1 Intron NonspliceSite     G T 
wt37-7-63582461 63.582461 1 Intron NonspliceSite     A T 
wt37-7-63582544 63.582544 1 Intron NonspliceSite     C T 
wt37-7-63582547 63.582547 1 Intron NonspliceSite     T C 
wt37-7-63582593 63.582593 1 Intron NonspliceSite     A C 
wt37-7-63582607 63.582607 1 Intron NonspliceSite     T C 
wt37-7-63582635 63.582635 1 Exon 3'UTR     C T 
wt37-7-63582776 63.582776 1 Intron NonspliceSite     T C 
wt37-7-63582863 63.582863 1 Intron NonspliceSite     T C 
wt37-7-63583075 63.583075 1 Intron NonspliceSite     G T 
wt37-7-63583956 63.583956 1 Intron NonspliceSite     A G 
MRS2085723 63.585034 1 Intron NonspliceSite     G A 
wt37-7-63585165 63.585165 1 Intron NonspliceSite     A C 
wt37-7-63588026 63.588026 0.268 Intron NonspliceSite     T G 
wt37-7-63588431 63.588431   Intron NonspliceSite     A G 
wt37-7-63588466 63.588466   Intron NonspliceSite     C T 
wt37-7-63588610 63.58861   Intron NonspliceSite     G A 
wt37-7-63588680 63.58868   Intron NonspliceSite     A G 
wt37-7-63588729 63.588729   Intron Nonsplice Site     T A 
wt37-7-63589740 63.58974 0.945 Intron NonspliceSite     A G 
wt37-7-63590162 63.590162   Intron NonspliceSite     T C 
wt37-7-63590299 63.590299   Intron NonspliceSite     G A  
wt37-7-63591050 63.59105 0.594 Intron NonspliceSite     T C 
wt37-7-63591491 63.591491 0.612 Intron NonspliceSite     G T 
wt37-7-63591685 63.591685   Intron NonspliceSite     C T 
wt37-7-63596929 63.596929 0.669 Intron NonspliceSite     C T 
wt37-7-63597332 63.597332 0.125 Intron NonspliceSite     A G 
MRS2085740 63.597333 0.125 Intron NonspliceSite     T A 
wt37-7-63597349 63.597349 0.125 Intron NonspliceSite     C A 
rs31250970 63.597421   Intron NonspliceSite     A C 
wt37-7-63597426 63.597426   Intron NonspliceSite     A C 
wt37-7-63597455 63.597455   Intron NonspliceSite     G C 
MRS2085743 63.597973   Intron NonspliceSite     A G 
MRS2085744 63.598532   Intron NonspliceSite     G C 
MRS2085745 63.599819   Intron NonspliceSite     A G 
MRS2085746 63.599835   Intron NonspliceSite     G T 
MRS2085747 63.599878   Intron NonspliceSite     C A 
MRS2085748 63.60017   Intron NonspliceSite     T C 
MRS2085749 63.600617   Intron NonspliceSite     G A 
MRS2085750 63.600623   Intron NonspliceSite     C G 
MRS2085751 63.600749   Intron NonspliceSite     C T 
MRS2085752 63.600764   Intron NonspliceSite     A G 
wt37-7-63600807 63.600807   Intron NonspliceSite     T C 
MRS2085754 63.600983   Intron NonspliceSite     C T 
MRS2085755 63.601308   Intron NonspliceSite     T C 
MRS2085756 63.601851   Intron NonspliceSite     C T 
MRS2085757 63.602695   Intron NonspliceSite     C T 
MRS2085758 63.602783   Intron NonspliceSite     A C 
wt37-7-63603427 63.603427   Intron NonspliceSite     C T  
wt37-7-63603823 63.603823 0.967 Intron NonspliceSite     G A 
wt37-7-63603870 63.60387 0.967 Intron NonspliceSite     T C 
wt37-7-63604121 63.604121 0.967 Intron NonspliceSite     G C 
wt37-7-63604412 63.604412 0.967 Intron NonspliceSite     C G 
wt37-7-63604707 63.604707 0.855 Intron NonspliceSite     G A 
wt37-7-63605413 63.605413 0.855 Intron NonspliceSite     C T 
wt37-7-63606239 63.606239 0.823 Intron NonspliceSite     T C 
wt37-7-63606377 63.606377 0.823 Intron NonspliceSite     G C 
wt37-7-63606725 63.606725 0.297 Intron NonspliceSite     T A 
wt37-7-63606884 63.606884 0.297 Intron NonspliceSite     T C 
wt37-7-63607291 63.607291   Intron NonspliceSite     T G 
wt37-7-63608074 63.608074   Intron NonspliceSite     A T 
wt37-7-63608353 63.608353 0.714 Intron NonspliceSite     A G 
wt37-7-63608520 63.60852 0.714 Intron NonspliceSite     A G 
wt37-7-63608559 63.608559 0.714 Intron NonspliceSite     A G 
wt37-7-63608642 63.608642 0.714 Intron NonspliceSite     A C 
wt37-7-63609254 63.609254 0.714 Intron NonspliceSite     G T 
wt37-7-63609767 63.609767 0.902 Intron NonspliceSite     T C 
wt37-7-63611138 63.611138 0.39 Intron NonspliceSite     T G 
wt37-7-63611395 63.611395 0.39 Intron NonspliceSite     T C 
wt37-7-63611974 63.611974 0.515 Intron NonspliceSite     T C 
wt37-7-63612267 63.612267 0.515 Intron NonspliceSite     C T 
wt37-7-63612461 63.612461 1 Intron NonspliceSite     T C 
wt37-7-63613037 63.613037 1 Intron NonspliceSite     C T 
wt37-7-63613379 63.613379 1 Intron NonspliceSite     C T 
wt37-7-63613535 63.613535 0.453 Intron NonspliceSite     T C 
wt37-7-63613565 63.613565 0.453 Intron NonspliceSite     G C  
wt37-7-63613577 63.613577 0.453 Intron NonspliceSite     G C 
wt37-7-63613579 63.613579 0.453 Intron NonspliceSite     C G 
wt37-7-63614566 63.614566   Intron NonspliceSite     G A 
wt37-7-63614606 63.614606   Intron NonspliceSite     T G 
wt37-7-63617267 63.617267   Intron NonspliceSite     T C 
wt37-7-63617544 63.617544 0.672 Intron NonspliceSite     G A 
wt37-7-63619041 63.619041   Intron NonspliceSite     A G 
wt37-7-63620848 63.620848   Intron NonspliceSite     C T 
wt37-7-63620873 63.620873   Intron NonspliceSite     C A 
wt37-7-63620899 63.620899   Intron NonspliceSite     T C 
wt37-7-63620906 63.620906   Intron NonspliceSite     C T 
wt37-7-63620967 63.620967   Intron NonspliceSite     C T 
rs32438536 63.621177   Intron NonspliceSite     G T 
MRS2085797 63.62119   Intron NonspliceSite     C T 
wt37-7-63621208 63.621208   Intron NonspliceSite     C T 
wt37-7-63621346 63.621346 0.699 Intron NonspliceSite     C T 
wt37-7-63621407 63.621407 0.699 Intron NonspliceSite     A G 
wt37-7-63621463 63.621463 0.699 Intron NonspliceSite     A G 
wt37-7-63621484 63.621484 0.699 Intron NonspliceSite     A T 
wt37-7-63621545 63.621545 0.699 Intron NonspliceSite     T C 
wt37-7-63621562 63.621562 0.699 Intron NonspliceSite     T C 
wt37-7-63621584 63.621584 0.699 Intron NonspliceSite     T C 
wt37-7-63621646 63.621646 0.699 Intron NonspliceSite     A G 
MRS2085807 63.621663 0.699 Intron NonspliceSite     C A 
wt37-7-63621687 63.621687 0.699 Intron NonspliceSite     T C 
wt37-7-63621734 63.621734   Intron NonspliceSite     C T 
wt37-7-63621738 63.621738   Intron NonspliceSite     C T  
wt37-7-63621791 63.621791   Intron NonspliceSite     T C 
wt37-7-63621806 63.621806 0.783 Intron NonspliceSite     T C 
wt37-7-63621832 63.621832 0.783 Intron NonspliceSite     A G 
wt37-7-63621844 63.621844 0.783 Intron NonspliceSite     C A 
wt37-7-63621871 63.621871 0.783 Intron NonspliceSite     C T 
wt37-7-63622072 63.622072 0.783 Intron NonspliceSite     T G 
wt37-7-63622107 63.622107 0.783 Intron NonspliceSite     G A 
wt37-7-63622140 63.62214 0.783 Intron NonspliceSite     C A 
wt37-7-63622246 63.622246 0.783 Intron NonspliceSite     T C 
wt37-7-63622257 63.622257 0.783 Intron NonspliceSite     C T 
wt37-7-63622440 63.62244 0.783 Intron NonspliceSite     G A 
wt37-7-63622681 63.622681 0.783 Intron NonspliceSite     A C 
wt37-7-63622763 63.622763 0.783 Intron NonspliceSite     A G 
wt37-7-63623098 63.623098 0.104 Intron NonspliceSite     C T 
wt37-7-63623168 63.623168   Intron NonspliceSite     T C 
wt37-7-63623398 63.623398 0.636 Intron NonspliceSite     T C 
wt37-7-63623446 63.623446 0.636 Intron NonspliceSite     T G 
wt37-7-63623554 63.623554 0.636 Intron NonspliceSite     C T 
wt37-7-63623596 63.623596 0.636 Intron NonspliceSite     C T 
wt37-7-63623641 63.623641 0.636 Intron NonspliceSite     A G 
wt37-7-63624063 63.624063 0.636 Intron NonspliceSite     A G 
wt37-7-63624084 63.624084   Intron NonspliceSite     A T 
wt37-7-63624112 63.624112   Intron NonspliceSite     A T 
wt37-7-63624129 63.624129   Intron NonspliceSite     C T 
wt37-7-63624137 63.624137   Intron NonspliceSite     C T 
wt37-7-63624569 63.624569 0.908 Intron NonspliceSite     C T 
wt37-7-63624577 63.624577 0.908 Intron NonspliceSite     C A  
wt37-7-63624579 63.624579 0.908 Intron NonspliceSite     T C 
wt37-7-63624713 63.624713 0.908 Intron NonspliceSite     A G 
wt37-7-63625020 63.62502 0.908 Intron NonspliceSite     T C 
wt37-7-63625335 63.625335 0.635 Intron NonspliceSite     A C 
wt37-7-63625359 63.625359 0.635 Intron NonspliceSite     A C 
wt37-7-63625989 63.625989   Intron NonspliceSite     C A 
wt37-7-63626289 63.626289   Intron NonspliceSite     G A 
wt37-7-63626445 63.626445   Intron NonspliceSite     A T 
MRS2085841 63.627446   Intron NonspliceSite     T A 
MRS2085842 63.627912   Intron NonspliceSite     A G 
wt37-7-63628779 63.628779   Intron NonspliceSite     A G 
MRS2085844 63.629413   Intron NonspliceSite     G A 
wt37-7-63630080 63.63008 0.453 Intron NonspliceSite     C A 
wt37-7-63630360 63.63036 0.453 Intron NonspliceSite     C T 
wt37-7-63633652 63.633652   Intron NonspliceSite     C G 
wt37-7-63634026 63.634026   Intron NonspliceSite     T C 
wt37-7-63634769 63.634769   Intron NonspliceSite     C T 
wt37-7-63635098 63.635098   Intron NonspliceSite     A G 
wt37-7-63635276 63.635276   Intron NonspliceSite     C T 
wt37-7-63636582 63.636582   Intron NonspliceSite     A G 
wt37-7-63637175 63.637175   Intron NonspliceSite     G A 
wt37-7-63637985 63.637985 0.989 Intron NonspliceSite     A T 
wt37-7-63639501 63.639501 0.599 Intron NonspliceSite     G A 
wt37-7-63639632 63.639632   Intron NonspliceSite     A C 
wt37-7-63640604 63.640604 0.875 Intron NonspliceSite     A G 
wt37-7-63640660 63.64066 0.875 Intron NonspliceSite     G T 
MRS2085859 63.641132 0.875 Intron NonspliceSite     A C  
wt37-7-63642074 63.642074 0.524 Intron NonspliceSite     A C 
wt37-7-63642395 63.642395   Intron NonspliceSite     G A 
MRS2085862 63.642826   Intron NonspliceSite     G T 
wt37-7-63643038 63.643038   Intron NonspliceSite     A G 
wt37-7-63643994 63.643994 0.467 Intron NonspliceSite     A C 
wt37-7-63644733 63.644733   Intron NonspliceSite     T A 
wt37-7-63645110 63.64511 0.99 Intron NonspliceSite     C T 
wt37-7-63645240 63.64524 0.99 Intron NonspliceSite     T C 
wt37-7-63645865 63.645865 0.424 Intron NonspliceSite     C T 
wt37-7-63646326 63.646326 0.424 Intron NonspliceSite     T C 
wt37-7-63646533 63.646533 0.424 Intron NonspliceSite     C T 
wt37-7-63646571 63.646571 0.424 Intron NonspliceSite     A T 
wt37-7-63647777 63.647777 0.334 Intron NonspliceSite     A G 
wt37-7-63647984 63.647984 0.334 Intron NonspliceSite     A G 
rs31137281 63.648167   Intron Nonsplice Site     A G 
wt37-7-63648190 63.64819 0.334 Intron NonspliceSite     A G 
wt37-7-63648553 63.648553 0.334 Intron NonspliceSite     G A 
wt37-7-63648695 63.648695 0.334 Intron NonspliceSite     A C 
rs32980581 63.648753   Intron NonspliceSite     A G 
MRS2085876 63.64899   Intron NonspliceSite     C G 
wt37-7-63649120 63.64912   Intron NonspliceSite     C T 
MRS2085878 63.64949   Intron NonspliceSite     G A 
MRS2085879 63.649509   Intron NonspliceSite     G C 
MRS2085880 63.649726   Intron Nonsplice Site     G A 
MRS2085881 63.649758   Intron NonspliceSite     A T 
wt37-7-63650520 63.65052   Intron NonspliceSite     T A 
MRS2085882 63.651562   Intron NonspliceSite     G A  
wt37-7-63651638 63.651638   Intron NonspliceSite     T C 
MRS2085884 63.651708   Intron NonspliceSite     A C 
MRS2085885 63.651709   Intron NonspliceSite     G C 
MRS2085886 63.651989   Intron NonspliceSite     T G 
MRS2085887 63.652164   Intron NonspliceSite     C G 
wt37-7-63654988 63.654988 0.663 Intron NonspliceSite     T C 
wt37-7-63657831 63.657831 0.927 Intron NonspliceSite     G A 
wt37-7-63657940 63.65794 0.927 Intron NonspliceSite     G A 
wt37-7-63658492 63.658492 0.927 Intron NonspliceSite     T C 
wt37-7-63659961 63.659961 0.409 Intron NonspliceSite     G A 
rs31388052 63.660108   Intron NonspliceSite     C A 
wt37-7-63660113 63.660113 0.409 Intron NonspliceSite     C A 
wt37-7-63661481 63.661481   Intron NonspliceSite     T C 
wt37-7-63663028 63.663028 0.888 Intron NonspliceSite     C T 
wt37-7-63663029 63.663029 0.888 Intron NonspliceSite     C T 
wt37-7-63663649 63.663649 0.888 Intron NonspliceSite     C T 
wt37-7-63665387 63.665387 0.787 Intron NonspliceSite     T C 
wt37-7-63666251 63.666251 0.696 Intron NonspliceSite     C T 
wt37-7-63666324 63.666324 0.696 Intron NonspliceSite     A T 
wt37-7-63666784 63.666784 0.708 Intron NonspliceSite     T C 
wt37-7-63667302 63.667302 0.708 Intron NonspliceSite     T C 
wt37-7-63668964 63.668964 1 Intron NonspliceSite     A C 
wt37-7-63669068 63.669068 1 Intron NonspliceSite     T A 
wt37-7-63669522 63.669522 1 Intron NonspliceSite     A G 
wt37-7-63670458 63.670458 1 Intron NonspliceSite     A G 
wt37-7-63670548 63.670548 1 Intron NonspliceSite     C T 
wt37-7-63671117 63.671117 0.91 Intron Nonsplice Site     G A  
wt37-7-63671275 63.671275 0.91 Intron NonspliceSite     C T 
wt37-7-63671397 63.671397 0.91 Intron NonspliceSite     G A 
wt37-7-63671627 63.671627   Intron NonspliceSite     T C 
wt37-7-63671628 63.671628   Intron NonspliceSite     T C 
wt37-7-63671695 63.671695   Intron NonspliceSite     C T 
wt37-7-63671754 63.671754   Intron NonspliceSite     T C 
wt37-7-63672467 63.672467 0.942 Intron NonspliceSite     G A 
wt37-7-63672571 63.672571 0.942 Intron NonspliceSite     T C 
wt37-7-63673787 63.673787 0.947 Intron NonspliceSite     C T 
wt37-7-63673855 63.673855 0.947 Intron NonspliceSite     A T 
wt37-7-63673903 63.673903 0.947 Intron NonspliceSite     T C 
wt37-7-63674065 63.674065 0.947 Intron NonspliceSite     A T 
wt37-7-63674070 63.67407 0.947 Intron NonspliceSite     A G 
wt37-7-63674076 63.674076 0.947 Intron NonspliceSite     T C 
wt37-7-63674083 63.674083 0.947 Intron NonspliceSite     T C 
wt37-7-63674220 63.67422 0.947 Intron NonspliceSite     T C 
wt37-7-63674254 63.674254 0.947 Intron NonspliceSite     T C 
wt37-7-63674363 63.674363 0.947 Intron NonspliceSite     C A 
MRS2085924 63.674399 0.947 Intron NonspliceSite     T G 
wt37-7-63674450 63.67445 0.947 Intron NonspliceSite     T C 
wt37-7-63674514 63.674514 1 Intron NonspliceSite     T C 
MRS2085927 63.674762 1 Intron NonspliceSite     C T 
wt37-7-63675050 63.67505 1 Intron NonspliceSite     G A 
wt37-7-63675203 63.675203 1 Intron NonspliceSite     C A 
wt37-7-63675304 63.675304 1 Intron NonspliceSite     A G 
wt37-7-63675460 63.67546 1 Intron NonspliceSite     T C 
wt37-7-63675710 63.67571 0.189 Intron NonspliceSite     T C  
wt37-7-63676383 63.676383 0.859 Intron NonspliceSite     C T 
wt37-7-63676441 63.676441 0.859 Intron NonspliceSite     G T 
wt37-7-63676478 63.676478 0.859 Intron NonspliceSite     G A 
wt37-7-63676511 63.676511 0.859 Intron NonspliceSite     T G 
wt37-7-63677007 63.677007 0.859 Intron NonspliceSite     A G 
wt37-7-63677155 63.677155   Intron NonspliceSite     A G 
wt37-7-63677206 63.677206   Intron NonspliceSite     G A 
wt37-7-63677210 63.67721   Intron NonspliceSite     G A 
wt37-7-63677355 63.677355 0.296 Intron NonspliceSite     C T 
wt37-7-63677760 63.67776   Intron NonspliceSite     C G 
wt37-7-63677791 63.677791   Intron NonspliceSite     A G 
MRS2085941 63.678092   Intron NonspliceSite     G A 
wt37-7-63678461 63.678461 1 Intron NonspliceSite     G A 
wt37-7-63678472 63.678472 1 Intron NonspliceSite     T G 
wt37-7-63678584 63.678584 1 Intron NonspliceSite     T C 
wt37-7-63678764 63.678764 1 Intron NonspliceSite     G A 
wt37-7-63678824 63.678824 1 Intron NonspliceSite     A C 
wt37-7-63678992 63.678992 1 Intron NonspliceSite     A C 
rs32980171 63.679138   Intron NonspliceSite     G A 
wt37-7-63679151 63.679151 1 Intron NonspliceSite     G A 
wt37-7-63679177 63.679177 1 Intron NonspliceSite     A G 
wt37-7-63679245 63.679245 0.979 Intron NonspliceSite     G A 
wt37-7-63679674 63.679674 0.979 Intron NonspliceSite     T C 
wt37-7-63680169 63.680169 0.979 Intron NonspliceSite     T C 
wt37-7-63680545 63.680545 0.465 Intron NonspliceSite     A G 
wt37-7-63680766 63.680766 0.465 Intron NonspliceSite     A T 
wt37-7-63680838 63.680838 0.465 Intron NonspliceSite     G T  
wt37-7-63681352 63.681352 0.565 Intron NonspliceSite     T C 
wt37-7-63682507 63.682507   Intron NonspliceSite     A C 
MRS2085957 63.682801   Intron NonspliceSite     A C 
wt37-7-63683682 63.683682 0.377 Intron NonspliceSite     A G 
wt37-7-63684421 63.684421 0.377 Intron NonspliceSite     A C 
wt37-7-63684738 63.684738 1 Exon23 Coding Nonsynonymous Biotype:ProteinCoding,K -> Q,Aag-> Cag,794 A C 
wt37-7-63685237 63.685237 1 Intron NonspliceSite     C T 
wt37-7-63685702 63.685702 0.374 Intron NonspliceSite     G T 
wt37-7-63686055 63.686055 0.374 Intron NonspliceSite     C T 
wt37-7-63686329 63.686329 0.374 Intron NonspliceSite     G A 
wt37-7-63686513 63.686513 0.374 Intron NonspliceSite     T A 
wt37-7-63686669 63.686669   Intron NonspliceSite     C T 
wt37-7-63687254 63.687254   Intron NonspliceSite     G A 
wt37-7-63687744 63.687744 0.643 Intron NonspliceSite     A C 
wt37-7-63687745 63.687745 0.643 Intron NonspliceSite     A C 
wt37-7-63688029 63.688029 0.643 Intron NonspliceSite     G A 
wt37-7-63689473 63.689473 0.355 Intron NonspliceSite     C T 
wt37-7-63690599 63.690599 0.679 Intron NonspliceSite     C T 
wt37-7-63690617 63.690617 0.679 Intron NonspliceSite     T A 
MRS2085974 63.693302   Intron NonspliceSite     G T 
MRS2085975 63.693343   Intron NonspliceSite     G C 
wt37-7-63694002 63.694002   Intron NonspliceSite     C T 
MRS2085977 63.694412 0.831 Intron NonspliceSite     G C 
MRS2085978 63.69681 0.632 Intron NonspliceSite     C T 
wt37-7-63697901 63.697901 0.818 Intron NonspliceSite     T C 
wt37-7-63698958 63.698958 0.847 Intron NonspliceSite     A C 
wt37-7-63699757 63.699757   Intron NonspliceSite     A G  
wt37-7-63699764 63.699764   Intron NonspliceSite     A G 
MRS2085982 63.699785   Intron NonspliceSite     G A 
wt37-7-63699914 63.699914 0.497 Intron NonspliceSite     T G 
wt37-7-63700049 63.700049 0.497 Intron NonspliceSite     C A 
wt37-7-63700123 63.700123 0.497 Intron NonspliceSite     T C 
wt37-7-63700222 63.700222 0.497 Intron NonspliceSite     A G 
wt37-7-63700263 63.700263 0.497 Intron NonspliceSite     T C 
wt37-7-63700289 63.700289 0.497 Intron NonspliceSite     A G 
wt37-7-63700933 63.700933 0.666 Intron NonspliceSite     C T 
wt37-7-63701083 63.701083 0.666 Intron NonspliceSite     T G 
wt37-7-63701103 63.701103 0.666 Intron NonspliceSite     A G 
wt37-7-63701116 63.701116 0.666 Intron NonspliceSite     C T 
MRS2085992 63.701204   Intron NonspliceSite     T C 
MRS2085993 63.701208   Intron NonspliceSite     T C 
wt37-7-63701298 63.701298   Intron NonspliceSite     T C 
wt37-7-63701302 63.701302   Intron NonspliceSite     C T 
wt37-7-63701372 63.701372   Intron NonspliceSite     G T 
wt37-7-63701524 63.701524   Intron NonspliceSite     G A 
wt37-7-63701591 63.701591   Intron NonspliceSite     C T 
wt37-7-63701682 63.701682   Intron NonspliceSite     T C 
wt37-7-63701890 63.70189   Intron NonspliceSite     T A 
wt37-7-63702029 63.702029   Intron NonspliceSite     A C 
wt37-7-63702030 63.70203   Intron NonspliceSite     T C 
wt37-7-63702085 63.702085   Intron Nonsplice Site     C A 
wt37-7-63702086 63.702086   Intron NonspliceSite     C T 
wt37-7-63702228 63.702228   Intron NonspliceSite     T A 
wt37-7-63702920 63.70292   Intron NonspliceSite     A C  
MRS2086003 63.703062   Intron NonspliceSite     T C 
MRS2086004 63.703076   Intron NonspliceSite     A G 
MRS2086005 63.703088   Intron NonspliceSite     G C 
MRS2086006 63.703176   Intron NonspliceSite     G T 
wt37-7-63703375 63.703375   Intron NonspliceSite     A G 
wt37-7-63703394 63.703394   Intron Nonsplice Site     G T 
MRS2086010 63.70351   Intron NonspliceSite     A T 
MRS2086011 63.70369   Intron NonspliceSite     T C 
MRS2086012 63.70401   Intron NonspliceSite     C T 
wt37-7-63704068 63.704068   Intron NonspliceSite     A T 
wt37-7-63704265 63.704265   Intron NonspliceSite     T A 
wt37-7-63704270 63.70427   Intron NonspliceSite     A T 
MRS2086014 63.704337   Intron NonspliceSite     A C 
rs31079026 63.704505   Intron NonspliceSite     G C 
rs31150144 63.704506   Intron NonspliceSite     G T 
MRS2086015 63.704625   Intron NonspliceSite     T A 
MRS2086016 63.704727   Intron NonspliceSite     G A 
MRS2086017 63.704731   Intron NonspliceSite     C A 
MRS2086018 63.705098   Intron NonspliceSite     C T 
MRS2086019 63.705371   Intron Nonsplice Site     T G 
MRS2086020 63.705433   Intron NonspliceSite     C G 
MRS2086021 63.705482   Intron NonspliceSite     G T 
wt37-7-63706105 63.706105   Intron NonspliceSite     T C 
wt37-7-63706132 63.706132   Intron NonspliceSite     A C 
wt37-7-63706179 63.706179   Intron NonspliceSite     T C 
wt37-7-63706190 63.70619   Intron NonspliceSite     T C 
wt37-7-63706214 63.706214   Intron NonspliceSite     T C  
wt37-7-63706256 63.706256   Intron NonspliceSite     G C 
wt37-7-63706336 63.706336   Intron NonspliceSite     G A 
wt37-7-63706344 63.706344   Intron NonspliceSite     A G 
wt37-7-63706647 63.706647   Intron NonspliceSite     G A 
wt37-7-63706724 63.706724   Intron NonspliceSite     C T 
wt37-7-63706761 63.706761   Intron NonspliceSite     G A 
wt37-7-63706775 63.706775   Intron NonspliceSite     T G 
wt37-7-63706790 63.70679   Intron NonspliceSite     G A 
wt37-7-63706852 63.706852   Intron NonspliceSite     T C 
wt37-7-63706897 63.706897   Intron NonspliceSite     G C 
wt37-7-63707051 63.707051   Intron NonspliceSite     T A 
wt37-7-63707093 63.707093   Intron NonspliceSite     T A 
wt37-7-63707425 63.707425   Intron NonspliceSite     G A 
wt37-7-63707481 63.707481   Intron NonspliceSite     C A 
wt37-7-63707518 63.707518   Intron NonspliceSite     G T 
wt37-7-63707577 63.707577   Intron NonspliceSite     A T 
wt37-7-63707634 63.707634   Intron NonspliceSite     C T 
wt37-7-63707660 63.70766   Intron NonspliceSite     T C 
wt37-7-63707702 63.707702   Intron NonspliceSite     T A 
wt37-7-63707819 63.707819   Intron NonspliceSite     C T 
MRS2086044 63.707853   Intron NonspliceSite     T C 
wt37-7-63707955 63.707955   Intron NonspliceSite     A G 
wt37-7-63708020 63.70802   Intron NonspliceSite     A G 
wt37-7-63708079 63.708079   Intron NonspliceSite     C T 
wt37-7-63708082 63.708082   Intron NonspliceSite     T C 
wt37-7-63708086 63.708086   Intron NonspliceSite     T C 
wt37-7-63708090 63.70809   Intron NonspliceSite     T C  
wt37-7-63708131 63.708131   Intron NonspliceSite     C T 
wt37-7-63708217 63.708217   Intron NonspliceSite     C T 
wt37-7-63708234 63.708234   Intron NonspliceSite     C T 
wt37-7-63708238 63.708238   Intron NonspliceSite     C T 
wt37-7-63708305 63.708305   Intron NonspliceSite     T G 
wt37-7-63708381 63.708381   Intron NonspliceSite     C A 
wt37-7-63708395 63.708395   Intron NonspliceSite     G A 
wt37-7-63708418 63.708418   Intron NonspliceSite     T G 
MRS2086052 63.708483   Intron NonspliceSite     G A 
wt37-7-63708487 63.708487   Intron NonspliceSite     G A 
wt37-7-63708499 63.708499   Intron NonspliceSite     A G 
wt37-7-63708551 63.708551   Intron NonspliceSite     C A 
wt37-7-63708730 63.70873   Intron NonspliceSite     G A 
wt37-7-63708776 63.708776   Intron NonspliceSite     T G 
wt37-7-63708862 63.708862   Intron NonspliceSite     C G 
wt37-7-63708903 63.708903   Intron NonspliceSite     T C 
wt37-7-63708989 63.708989   Intron NonspliceSite     A T 
wt37-7-63708997 63.708997   Intron NonspliceSite     T A 
wt37-7-63709049 63.709049   Intron NonspliceSite     C A 
wt37-7-63709073 63.709073   Intron NonspliceSite     T C 
wt37-7-63709133 63.709133   Intron NonspliceSite     A G 
wt37-7-63709140 63.70914   Intron NonspliceSite     T C 
wt37-7-63709177 63.709177   Intron NonspliceSite     T C 
wt37-7-63709244 63.709244 0.158 Intron NonspliceSite     C T 
wt37-7-63709298 63.709298 0.158 Intron NonspliceSite     C T 
wt37-7-63709300 63.7093 0.158 Intron NonspliceSite     G T 
wt37-7-63709439 63.709439 0.158 Intron Nonsplice Site     A G  
wt37-7-63709454 63.709454 0.158 Intron NonspliceSite     G A 
wt37-7-63709537 63.709537 0.158 Intron NonspliceSite     T G 
MRS2086072 63.709652 0.158 Intron NonspliceSite     T C 
wt37-7-63709657 63.709657 0.158 Intron NonspliceSite     T C 
wt37-7-63709736 63.709736 0.158 Intron NonspliceSite     T C 
wt37-7-63709766 63.709766 0.158 Intron NonspliceSite     G A 
wt37-7-63709777 63.709777   Intron NonspliceSite     A G 
wt37-7-63709847 63.709847   Intron NonspliceSite     T A 
MRS2086077 63.709865   Intron NonspliceSite     G T 
wt37-7-63709874 63.709874   Intron NonspliceSite     G T 
wt37-7-63709889 63.709889   Intron NonspliceSite     G A 
wt37-7-63709985 63.709985 0.36 Intron NonspliceSite     T C 
MRS2086080 63.709989 0.36 Intron NonspliceSite     T A 
wt37-7-63710005 63.710005 0.36 Intron NonspliceSite     G A 
wt37-7-63710057 63.710057 0.36 Intron NonspliceSite     T A 
wt37-7-63710090 63.71009 0.36 Intron NonspliceSite     G C 
wt37-7-63710180 63.71018 0.36 Intron NonspliceSite     C T 
wt37-7-63710242 63.710242 0.36 Intron NonspliceSite     C T 
wt37-7-63710259 63.710259 0.36 Intron NonspliceSite     C T 
wt37-7-63710307 63.710307 0.36 Intron NonspliceSite     T C 
wt37-7-63710368 63.710368 0.36 Intron NonspliceSite     A G 
wt37-7-63710401 63.710401 0.36 Intron NonspliceSite     T C 
wt37-7-63710438 63.710438 0.36 Intron NonspliceSite     G A 
wt37-7-63710568 63.710568 0.36 Intron NonspliceSite     C T 
wt37-7-63710738 63.710738 0.36 Intron NonspliceSite     G A 
MRS2086093 63.710873   Intron NonspliceSite     T C 
wt37-7-63710941 63.710941   Intron NonspliceSite     T A  
wt37-7-63711215 63.711215   Intron NonspliceSite     T C 
wt37-7-63712393 63.712393 0.791 Intron NonspliceSite     G A 
wt37-7-63712410 63.71241 0.791 Intron NonspliceSite     G T 
wt37-7-63713522 63.713522   Intron NonspliceSite     C A 
wt37-7-63714550 63.71455 0.975 Intron NonspliceSite     T A 
wt37-7-63715518 63.715518 0.284 Intron NonspliceSite     A G 
rs32357610 63.715719   Intron NonspliceSite     A T 
wt37-7-63717473 63.717473 0.972 Intron NonspliceSite     C T 
wt37-7-63717651 63.717651 0.972 Intron NonspliceSite     C T 
wt37-7-63717829 63.717829 0.972 Intron NonspliceSite     T A 
wt37-7-63718319 63.718319   Intron Nonsplice Site     T A 
wt37-7-63718477 63.718477   Intron NonspliceSite     G T 
wt37-7-63718604 63.718604   Intron NonspliceSite     C A 
wt37-7-63719189 63.719189 0.464 Intron NonspliceSite     T G 
rs32981636 63.719306   Intron NonspliceSite     A G 
wt37-7-63719500 63.7195 0.464 Intron NonspliceSite     G T 
wt37-7-63719820 63.71982 0.464 Intron NonspliceSite     G A 
wt37-7-63719872 63.719872   Intron NonspliceSite     A G 
wt37-7-63720092 63.720092   Intron NonspliceSite     C A 
wt37-7-63720244 63.720244   Intron NonspliceSite     G T 
wt37-7-63720568 63.720568 0.523 Intron NonspliceSite     T C 
wt37-7-63720812 63.720812 0.523 Intron NonspliceSite     A T 
wt37-7-63721085 63.721085   Intron NonspliceSite     T G 
wt37-7-63721091 63.721091   Intron NonspliceSite     T G 
MRS2086110 63.721199   Intron NonspliceSite     C T 
MRS2086111 63.72161   Intron NonspliceSite     A T 
MRS2086112 63.721697   Intron NonspliceSite     C T  
MRS2086113 63.722132   Intron NonspliceSite     T G 
MRS2086114 63.722135   Intron NonspliceSite     G T 
MRS2086115 63.722144   Intron NonspliceSite     G T 
MRS2086116 63.722276   Intron NonspliceSite     G T 
MRS2086117 63.722423   Intron NonspliceSite     C T 
MRS2086119 63.724042   Intron NonspliceSite     C T 
MRS2086120 63.724199   Intron NonspliceSite     A G 
MRS2086121 63.72433   Intron NonspliceSite     A G 
MRS2086122 63.724641   Intron NonspliceSite     G A 
wt37-7-63724831 63.724831   Intron NonspliceSite     G A 
wt37-7-63724919 63.724919   Intron NonspliceSite     G A 
wt37-7-63725533 63.725533 0.739 Intron NonspliceSite     A G 
wt37-7-63725593 63.725593 0.739 Intron NonspliceSite     C T 
wt37-7-63725677 63.725677 0.739 Intron NonspliceSite     C T 
wt37-7-63725839 63.725839 0.739 Intron NonspliceSite     T C 
wt37-7-63725945 63.725945 0.739 Intron NonspliceSite     G A 
wt37-7-63726135 63.726135 0.739 Intron NonspliceSite     T G 
wt37-7-63726168 63.726168 0.405 Intron NonspliceSite     G A 
wt37-7-63726838 63.726838 0.554 Intron NonspliceSite     T C 
wt37-7-63727063 63.727063 0.554 Intron NonspliceSite     T C 
wt37-7-63727560 63.72756 0.554 Intron NonspliceSite     A G 
wt37-7-63727838 63.727838 0.779 Intron NonspliceSite     A G 
wt37-7-63727918 63.727918 0.779 Intron NonspliceSite     C T 
wt37-7-63728017 63.728017 0.779 Intron NonspliceSite     G T 
wt37-7-63728267 63.728267 0.779 Intron NonspliceSite     C T 
wt37-7-63728323 63.728323 0.779 Intron NonspliceSite     C G 
wt37-7-63728342 63.728342 0.779 Intron NonspliceSite     A G  
wt37-7-63728597 63.728597 0.779 Intron NonspliceSite     G A 
wt37-7-63729138 63.729138 0.517 Intron NonspliceSite     T A 
wt37-7-63729391 63.729391 0.517 Intron NonspliceSite     T A 
wt37-7-63729948 63.729948 0.659 Intron NonspliceSite     G A 
wt37-7-63730674 63.730674 0.659 Intron NonspliceSite     C T 
wt37-7-63731027 63.731027 0.685 Intron NonspliceSite     G A 
wt37-7-63731713 63.731713 0.685 Intron NonspliceSite     C T 
wt37-7-63731794 63.731794 0.685 Intron NonspliceSite     A G 
wt37-7-63731964 63.731964 0.086 Intron NonspliceSite     T C 
wt37-7-63732094 63.732094 0.086 Intron NonspliceSite     C T 
wt37-7-63732142 63.732142 0.086 Intron NonspliceSite     C T 
wt37-7-63732367 63.732367 0.086 Intron NonspliceSite     G C 
wt37-7-63732389 63.732389 0.086 Intron NonspliceSite     T C 
wt37-7-63732737 63.732737 0.086 Intron NonspliceSite     A G 
wt37-7-63732788 63.732788   Intron NonspliceSite     T A 
wt37-7-63732789 63.732789   Intron NonspliceSite     T A 
wt37-7-63732796 63.732796   Intron NonspliceSite     T A 
wt37-7-63732816 63.732816   Intron NonspliceSite     T G 
wt37-7-63732829 63.732829   Intron NonspliceSite     T C 
wt37-7-63732834 63.732834   Intron NonspliceSite     A T 
MRS2086152 63.732848   Intron Nonsplice Site     C T 
MRS2086153 63.732858   Intron NonspliceSite     C T 
wt37-7-63733837 63.733837   Intron NonspliceSite     C T 
wt37-7-63733849 63.733849   Intron NonspliceSite     C T 
wt37-7-63733850 63.73385   Intron NonspliceSite     A G 
wt37-7-63733890 63.73389 0.995 Intron NonspliceSite     A G 
wt37-7-63734081 63.734081 0.995 Intron NonspliceSite     T C  
wt37-7-63734425 63.734425 0.995 Intron NonspliceSite     C G 
wt37-7-63734456 63.734456 0.995 Intron NonspliceSite     G A 
wt37-7-63734530 63.73453 0.995 Intron NonspliceSite     G T 
wt37-7-63734556 63.734556 0.995 Intron NonspliceSite     G A 
wt37-7-63734565 63.734565 0.995 Intron NonspliceSite     C A 
wt37-7-63735003 63.735003   Intron NonspliceSite     T A 
wt37-7-63735060 63.73506   Intron NonspliceSite     G T 
MRS2086165 63.735249   Intron NonspliceSite     A T 
MRS2086166 63.735296   Intron NonspliceSite     C A 
MRS2086167 63.735317   Intron NonspliceSite     A G 
MRS2086168 63.73534   Intron NonspliceSite     A G 
MRS2086169 63.735354   Intron NonspliceSite     C T 
MRS2086170 63.735398   Intron NonspliceSite     C A 
MRS2086171 63.735436   Intron NonspliceSite     G A 
MRS2086172 63.735538   Intron NonspliceSite     G T 
wt37-7-63736028 63.736028 0.488 Intron Nonsplice Site     G C 
wt37-7-63736147 63.736147 0.488 Intron NonspliceSite     A G 
wt37-7-63736149 63.736149 0.488 Intron NonspliceSite     A G 
wt37-7-63736322 63.736322   Intron NonspliceSite     G T 
wt37-7-63736609 63.736609   Intron NonspliceSite     C T 
wt37-7-63736677 63.736677   Intron NonspliceSite     T C 
MRS2086177 63.736695   Intron NonspliceSite     C G 
wt37-7-63737200 63.7372   Intron NonspliceSite     T C 
wt37-7-63738817 63.738817   Intron NonspliceSite     G A 
wt37-7-63738856 63.738856   Intron NonspliceSite     A G 
wt37-7-63739035 63.739035   Intron NonspliceSite     T G 
wt37-7-63739556 63.739556   Intron NonspliceSite     A G  
wt37-7-63741564 63.741564 0.351 Intron NonspliceSite     C T 
rs32093890 63.742094   Intron NonspliceSite     C T 
wt37-7-63742106 63.742106   Intron NonspliceSite     C T 
wt37-7-63742113 63.742113   Intron NonspliceSite     T C 
wt37-7-63742678 63.742678 0.625 Intron NonspliceSite     T C 
wt37-7-63742995 63.742995   Intron NonspliceSite     G A 
wt37-7-63743229 63.743229   Intron NonspliceSite     T G 
MRS2086187 63.743303   Intron NonspliceSite     T G 
wt37-7-63743355 63.743355   Intron NonspliceSite     A G 
wt37-7-63744467 63.744467 0.915 Intron NonspliceSite     C T 
wt37-7-63745102 63.745102 0.612 Intron NonspliceSite     G C 
wt37-7-63746954 63.746954   Intron NonspliceSite     T G 
wt37-7-63747672 63.747672   Intron NonspliceSite     C T 
wt37-7-63748222 63.748222   Intron NonspliceSite     G A 
MRS2086194 63.750273   Intron Nonsplice Site     G A 
wt37-7-63751746 63.751746   Intron NonspliceSite     C A 
wt37-7-63752812 63.752812 0.745 Intron NonspliceSite     C T 
wt37-7-63755315 63.755315 0.97 Intron NonspliceSite     G C 
wt37-7-63756180 63.75618 0.985 Intron NonspliceSite     G T 
wt37-7-63756647 63.756647 0.985 Intron NonspliceSite     C T 
rs31807960 63.757949   Intron NonspliceSite     T G 
rs31822218 63.757952   Intron NonspliceSite     T G 
wt37-7-63758147 63.758147 0.735 Intron NonspliceSite     A T 
wt37-7-63758400 63.7584 0.735 Intron NonspliceSite     A G 
rs32160858 63.759282   Intron NonspliceSite     T A 
rs32988094 63.759958   Intron NonspliceSite     A T 
wt37-7-63760527 63.760527 0.667 Intron NonspliceSite     A G  
 
MRS2086203 63.765178 0.374 Intron NonspliceSite     C A 
wt37-7-63766747 63.766747 0.855 Intron NonspliceSite     A G 
wt37-7-63774037 63.774037 0.515 Intron NonspliceSite     A G 
MRS2086207 63.774264 0.515 Intron NonspliceSite     G A 
wt37-7-63774866 63.774866 0.8 Intron NonspliceSite     C A 
wt37-7-63775428 63.775428 0.36 Intron NonspliceSite     C T 
wt37-7-63776055 63.776055 0.36 Intron NonspliceSite     A G 
wt37-7-63776236 63.776236 0.36 Intron NonspliceSite     A T 
wt37-7-63777544 63.777544   Intron NonspliceSite     G T 
wt37-7-63778769 63.778769 0.522 Intron NonspliceSite     G A 
wt37-7-63779192 63.779192 0.522 Intron NonspliceSite     G A 
wt37-7-63779525 63.779525 0.522 Intron NonspliceSite     A C 
MRS2086216 63.781514 0.814 Intron NonspliceSite     G T 
wt37-7-63783402 63.783402 0.798 Intron NonspliceSite     T A 
wt37-7-63784260 63.78426   Intron NonspliceSite     G A 
wt37-7-63785970 63.78597   Intron NonspliceSite     A G 
wt37-7-63786678 63.786678   Intron NonspliceSite     C T 
MRS2086222 63.787416   Intron NonspliceSite     C T 
wt37-7-63788078 63.788078   Intron NonspliceSite     T C 
wt37-7-63788210 63.78821   Intron NonspliceSite     T A 
wt37-7-63788643 63.788643   Intron NonspliceSite     T C 
wt37-7-63788967 63.788967 0.747 Intron NonspliceSite     T G 
MRS2086227 63.788968 0.747 Intron NonspliceSite     G T 
MRS2086228 63.788969 0.747 Intron NonspliceSite     T G 
wt37-7-63791328 63.791328 1 Exon24 Coding Nonsynonymous Biotype:ProteinCoding,V -> M,Gtg-> Atg,811 G A 
wt37-7-63791511 63.791511 1 Exon 3'UTR     C T 
