# Supplementary material for: Genetic modulation of the iris transillumination defect: a systems genetics analysis using the expanded family of BXD glaucoma strains
Source: Pigment Cell Melanoma Res. 2013 Apr 13;26(4):487–98. doi: 10.1111/pcmr.12106 (PMC3752936; doi:10.1111/pcmr.12106)
Supplement: Supplementary file 13 [file pcmr0026-0487-SD13.txt]

Appendix5: Listof SNPs within Myo5a 
SNP ID Mb ConScore Domain1 Domain2 Function Details B6

D2

wt37-9-74928974 74.928974 0.82 Intron NonspliceSite     C T 
MRS2755623 74.93459   Intron NonspliceSite     C A 
MRS2755624 74.962261   Intron NonspliceSite     G A 
wt37-9-74970087 74.970087 1 Intron NonspliceSite     A G 
wt37-9-74973473 74.973473 0.776 Intron NonspliceSite     A G 
wt37-9-74974134 74.974134 0.972 Intron NonspliceSite     A G 
rs32945910 74.979146   Intron NonspliceSite     A G 
wt37-9-74982939 74.982939 0.923 Intron NonspliceSite     G A 
wt37-9-74985238 74.985238 0.992 Intron NonspliceSite     C A 
wt37-9-74992337 74.992337 1 Intron NonspliceSite     G A 
wt37-9-74993105 74.993105 0.586 Intron NonspliceSite     C T 
wt37-9-75013566 75.013566 1 Intron NonspliceSite     T C 
wt37-9-75016258 75.016258 1 Intron NonspliceSite     T A 
wt37-9-75026248 75.026248 0.491 Intron NonspliceSite     A T 
wt37-9-75034469 75.034469 1 Intron NonspliceSite     T C 
MRS2755637 75.035358 1 Intron NonspliceSite     T G 
MRS2755638 75.037585 1 Intron NonspliceSite     T C 
wt37-9-75039662 75.039662   Intron NonspliceSite     C A 
wt37-9-75039783 75.039783 1 Intron NonspliceSite     G C 
wt37-9-75050742 75.050742 0.677 Intron NonspliceSite     T C 
wt37-9-75053151 75.053151 0.855 Intron NonspliceSite     T A 
wt37-9-75053815 75.053815 0.92 Intron NonspliceSite     C T 
wt37-9-75061676 75.061676 0.475 Intron NonspliceSite     C T 
MRS2755645 75.061932 0.475 Intron NonspliceSite     G A 
wt37-9-75062374 75.062374 0.475 Intron Nonsplice Site     T C 
