# Supplementary material for: Genetic modulation of the iris transillumination defect: a systems genetics analysis using the expanded family of BXD glaucoma strains
Source: Pigment Cell Melanoma Res. 2013 Apr 13;26(4):487–98. doi: 10.1111/pcmr.12106 (PMC3752936; doi:10.1111/pcmr.12106)
Supplement: Supplementary file 14 [file pcmr0026-0487-SD14.txt]

Appendix6: Listof SNPs within Prkcz 
SNP ID Mb ConScore Domain1 Domain2 Function Details
B6

D2

wt37-4-154634448 154.634448 1 Exon 3'UTR     A C 
rs33152187 154.647859   Intron NonspliceSite     G A 
rs32123501 154.653871   Intron NonspliceSite     T C 
wt37-4-154657047 154.657047 0.213 Intron NonspliceSite     A G 
rs33146997 154.660762   Intron NonspliceSite     A C 
rs33147836 154.660979   Exon7 Coding Nonsynonymous Biotype:ProteinCoding,D -> V,gAc-> gTc,112 T A 
wt37-4-154709187 154.709187 0.49 Intron NonspliceSite     T C 
wt37-4-154713815 154.713815 0.397 Intron NonspliceSite     A T 
MRS1470012 154.713835 0.397 Intron NonspliceSite     C T 
rs33155545 154.714496   Intron NonspliceSite     C A 
wt37-4-154734934 154.734934 1 Intron NonspliceSite     A T 
