# Supplementary material for: Genetic modulation of the iris transillumination defect: a systems genetics analysis using the expanded family of BXD glaucoma strains
Source: Pigment Cell Melanoma Res. 2013 Apr 13;26(4):487–98. doi: 10.1111/pcmr.12106 (PMC3752936; doi:10.1111/pcmr.12106)
Supplement: Supplementary file 15 [file pcmr0026-0487-SD15.txt]

Appendix7: Listof SNPs within Zbtb20
SNP ID Mb ConScore Domain1 Domain2 Function Details
wt37-16-43513291 43.513291 1 Intron NonspliceSite     
rs4179183 43.517049   Intron NonspliceSite     
wt37-16-43517134 43.517134 1 Intron NonspliceSite     
wt37-16-43518640 43.518640 1 Intron NonspliceSite     
wt37-16-43520688 43.520688 0.216 Intron NonspliceSite     
wt37-16-43521726 43.521726 1 Intron NonspliceSite     
rs4179188 43.522545   Intron NonspliceSite     
wt37-16-43522553 43.522553 1 Intron NonspliceSite     
wt37-16-43522669 43.522669 1 Intron NonspliceSite     
wt37-16-43522670 43.522670 1 Intron NonspliceSite     
wt37-16-43523914 43.523914 1 Intron NonspliceSite     
MRS4292163 43.524384 1 Intron NonspliceSite     
wt37-16-43524387 43.524387 1 Intron NonspliceSite     
MRS4292164 43.524476 0.743 Intron NonspliceSite     
wt37-16-43527211 43.527211 0.978 Intron NonspliceSite     
wt37-16-43529088 43.529088 0.988 Intron NonspliceSite     
wt37-16-43529212 43.529212 0.84 Intron NonspliceSite     
wt37-16-43529356 43.529356 0.84 Intron NonspliceSite     
wt37-16-43531082 43.531082 1 Intron NonspliceSite     
MRS4292170 43.531336 1 Intron NonspliceSite     
wt37-16-43533558 43.533558 1 Intron NonspliceSite     
wt37-16-43538577 43.538577 1 Intron NonspliceSite     
wt37-16-43540984 43.540984 1 Intron NonspliceSite     
wt37-16-43543216 43.543216 0.997 Intron NonspliceSite     
wt37-16-43546442 43.546442 1 Intron NonspliceSite     
wt37-16-43546456 43.546456 1 Intron NonspliceSite     
wt37-16-43546651 43.546651 1 Intron NonspliceSite     wt37-16-43547658 43.547658 1 Intron NonspliceSite     
wt37-16-43557749 43.557749 1 Intron NonspliceSite     
wt37-16-43558021 43.558021 1 Intron NonspliceSite     
wt37-16-43558022 43.558022 1 Intron NonspliceSite     
wt37-16-43559102 43.559102 0.889 Intron NonspliceSite     
wt37-16-43565706 43.565706 1 Intron NonspliceSite     
wt37-16-43568763 43.568763 0.646 Intron NonspliceSite     
wt37-16-43569718 43.569718 1 Intron NonspliceSite     
wt37-16-43574894 43.574894 1 Intron NonspliceSite     
wt37-16-43575784 43.575784 0.994 Intron NonspliceSite     
rs4179206 43.578872   Intron NonspliceSite     
wt37-16-43578960 43.578960 1 Intron NonspliceSite     
wt37-16-43579291 43.579291 1 Intron NonspliceSite     
wt37-16-43580502 43.580502 1 Intron NonspliceSite     
wt37-16-43581016 43.581016 1 Intron NonspliceSite     
MRS4292191 43.582640 1 Intron NonspliceSite     
wt37-16-43582999 43.582999 1 Intron NonspliceSite     
wt37-16-43583324 43.583324 1 Intron NonspliceSite     
wt37-16-43584126 43.584126 1 Intron NonspliceSite     
wt37-16-43585477 43.585477 0.511 Intron NonspliceSite     
wt37-16-43585480 43.585480 0.511 Intron NonspliceSite     
wt37-16-43585481 43.585481 0.511 Intron NonspliceSite     
wt37-16-43589093 43.589093 1 Intron NonspliceSite     
wt37-16-43591576 43.591576 0.982 Intron NonspliceSite     
wt37-16-43591831 43.591831 0.982 Intron NonspliceSite     
wt37-16-43592084 43.592084 0.982 Intron NonspliceSite     
wt37-16-43592510 43.592510 0.982 Intron NonspliceSite     
wt37-16-43592523 43.592523 0.982 Intron NonspliceSite     
wt37-16-43592687 43.592687 1 Intron NonspliceSite     MRS4292204 43.596136 1 Intron NonspliceSite     
wt37-16-43596169 43.596169 1 Intron NonspliceSite     
wt37-16-43596899 43.596899 1 Intron NonspliceSite     
wt37-16-43597013 43.597013 1 Intron NonspliceSite     
wt37-16-43599237 43.599237 1 Intron NonspliceSite     
wt37-16-43599392 43.599392 1 Intron NonspliceSite     
wt37-16-43600620 43.600620 0.972 Intron NonspliceSite     
wt37-16-43601601 43.601601 0.972 Intron NonspliceSite     
wt37-16-43602212 43.602212 0.997 Intron NonspliceSite     
wt37-16-43602973 43.602973 0.116 Intron NonspliceSite     
wt37-16-43603136 43.603136 0.116 Intron NonspliceSite     
wt37-16-43603140 43.603140 0.116 Intron NonspliceSite     
wt37-16-43603191 43.603191 0.116 Intron NonspliceSite     
wt37-16-43605226 43.605226 1 Intron NonspliceSite     
wt37-16-43605334 43.605334 1 Intron NonspliceSite     
wt37-16-43606474 43.606474 0.201 Intron NonspliceSite     
MRS4292221 43.607257 0.626 Intron NonspliceSite     
wt37-16-43608434 43.608434 0.625 Intron NonspliceSite     
wt37-16-43608778 43.608778 0.625 Intron NonspliceSite     
wt37-16-43610176 43.610176 1 Exon8 Coding Synonymous Biotype:ProteinCoding,R -> R,cgG -> cgC,312
wt37-16-43610605 43.610605 1 Exon8 Coding Synonymous Biotype:ProteinCoding,G -> G,ggC -> ggT,455
wt37-16-43610878 43.610878 1 Exon8 Coding Synonymous Biotype:ProteinCoding,G -> G,ggT -> ggC,546
rs4179234 43.611431   Intron NonspliceSite     
wt37-16-43611512 43.611512 0.853 Intron NonspliceSite     
wt37-16-43611549 43.611549 0.853 Intron NonspliceSite     
wt37-16-43613040 43.613040 0.894 Intron NonspliceSite     
wt37-16-43614116 43.614116 1 Intron NonspliceSite     
wt37-16-43615193 43.615193 0.877 Intron NonspliceSite     
wt37-16-43615268 43.615268 1 Intron NonspliceSite     wt37-16-43615301 43.615301 1 Intron NonspliceSite     
wt37-16-43617791 43.617791 1 Intron Nonsplice Site     
