# Supplementary material for: Genetic modulation of the iris transillumination defect: a systems genetics analysis using the expanded family of BXD glaucoma strains
Source: Pigment Cell Melanoma Res. 2013 Apr 13;26(4):487–98. doi: 10.1111/pcmr.12106 (PMC3752936; doi:10.1111/pcmr.12106)
Supplement: Supplementary file 16 [file pcmr0026-0487-SD16.txt]

Appendix8:  Screening of known pigmentation and iris phenotyperelated genes 
KnownPigmentation/Irisrelated
phenotypegenes
GeneLocationfrom 
GeneNetwork
Comment
Tyr- tyrosinase (albino c locus, 
oculocutaneousalbinism IA)
Chr7:94.57Mb Tyrdoesnotlineup acrossvariousagegroupsin theQTL peaks
asseen in Figures5F to 5J,and the peak LRS score is very low. 
Dct- dopachrometautomerase Chr14:118.41 Mb WeseeasuggestiveQTLforDctin Figure 5J. However we 
excluded thiscandidate since itdid nothave any functionalSNP 
and lacked any strong evidence for a clinically relevant
phenotype.Additionallyitdidnotpossessacis-eQTL.
Vps33a- vacuolarprotein sorting 33a Chr5:123.98Mb Vps33adoesnotfallunderany ofthe QTL peaksseen in Figures
5F to 5J. 
Hps3- Hermansky-Pudlaksyndrome3
homolog
Chr3:19.89Mb Hps3 doesnotfallunderany ofthe QTL peaksseen in Figures5F 
to 5J. 
Rabggta- Rabgeranylgeranyl
transferase, a subunit 
Chr14:56.33 Mb Rabggtadoesnotfallunderany ofthe QTL peaksseen in Figures
5F to 5J. 
Mlph- melanophilin(leaden) Chr1:92.84Mb Mlphdoesnotcoincidewith theQTLsseen in Chr1 (Figure5G),
whereintherearepeaksat50-75 Mb,125-150 Mb and around 175 
Mb.
Hps1 - Hermansky-Pudlaksyndrome1
homolog
Chr19:42.82Mb Hps1doesnotcoincidewith theQTLsseen in Chr1 (Figure5G), 
whereintherearepeaksat50-75 Mb,125-150 Mb and around 175 
Mb.TheQTLsinChr19asseenintheFigure5F areseen atless
than 25 Mb and around 30 Mb. Hence the peak for Hps1doesnot
matchwiththeQTLsseenintheFigure 5F.
 
Pldn- pallidin Chr2:122.57 Mb Pldndoesnotcoincidewith theQTLsseen in Chr2 (Figure5F),
whereinthepeakisat100Mb. 
Mc1r- melanocortin 1 receptor Chr8:125.93Mb Mc1rdoesnotfallunderany ofthe QTL peaksindicated in 
Figures5F to5J. 
Myo7a- myosinVIIa Chr7:105.20 Mb Myo7adoesnotfallunderany oftheQTL peaksindicated in 
Figures5F to5J.
Si- silver aka Pmel– premelanosome
protein
Chr10:128.15Mb Sidoesnotfallunderany oftheQTL peaksindicated in Figures
5F to 5J.
Mitf- microphthalmia- associated 
transcription factor 
Chr6:97.94 Mb Mitfdoesnotlineup acrossthevariousagegroupsand thepeak 
LRSscoreisverylow.
Slc45a2- solute carrierfamily 45 Chr15: 10.96 Mb Slc45a2 doesnotfallunderany oftheQTL peaksindicated in Figures5F to5J.
a - nonagouti Chr2:154.85Mb nonagoutidoesnotfallunderany oftheQTL peaksindicated in 
Figures5F to5J.
Pomc1- pro-opiomelanocortin alpha Chr12:3.95Mb Pomc1doesnotfallunderany oftheQTL peaksindicated in 
Figures5F to5J.
Rab27a- memberRASoncogene
family 
Chr9:72.9Mb LocatedveryclosetoMyo5a.HoweverRab27adoesnotpossess
a cis-eQTL,hence wasnotconsidered forthe currentpaper. 
Hps6- Hermansky-Pudlaksyndrome6 Chr19:46.08Mb Hps6doesnotfallunderany oftheQTLpeaksindicatedin
Figures5F to5J.In Chr 19,the peak seen does notline up across 
variousage groupsand neitherdoesithave a high LRS. 
Hps5- Hermansky-Pudlaksyndrome5 Chr7:54.01Mb Hps5is close to the QTL peak chosen in Figure 5F, however does
notfulfilltheinclusion criteria(SNPsorIndelsabsent)also no cis
eQTL.
Rpl24- ribosomalprotein L24 Chr16:55.96 Mb Rpl24doesnotfallwithin ±5 Mb ofthepeak considered in Chr16 
(38-46 Mb),asmentioned in theinclusion criteria.
Pitx3- paired-like homeodomain 
transcription factor 3 
Chr19:46.21 Mb QTLwithinChr19 doesnotfulfillourinclusion criteria.
Dcc- deleted in colorectalcarcinoma Chr18:71.41 Mb QTLwithinChr18 doesnotfulfillourinclusion criteria. 
Pax6- paired box gene6 Chr2:105.5 Mb ThereisnoQTL atthislocation. 
Nf1- neurofibromatosis1 Chr11:79.28 Mb ThereisnoQTL atthislocation. 
Rbp7- retinolbinding protein 7 Chr4:148.82Mb Locatedclose to PrkczwithintheQTlatChr4, however does not 
fulfillourinclusion criteria
Nmnat1- nicotinamidenucleotide
adenylyltransferase 1 
Chr4:148.84Mb LocatedclosetoPrkczwithintheQTlatChr4,howeverdoesnot
fulfillourinclusion criteria 
Hes3- hairy and enhancerofsplit3 Chr4:151.66Mb LocatedclosetoPrkczwithintheQTlatChr4,howeverdoesnot
fulfillourinclusion criteria 
Nphp4- nephronophthisis4 Chr4:151.93Mb LocatedclosetoPrkczwithintheQTlatChr4,howeverdoesnot
fulfillourinclusion criteria 
Prdm16- PR domaincontaining16 Chr4:153.69 Mb LocatedclosetoPrkczwithintheQTlatChr4,howeverdoesnot
fulfillourinclusion criteria 
Rab27b- memberRASoncogene
family 
Chr18:70.14Mb QTLwithinChr18doesnotfulfillourinclusioncriteria.
Gif- gastricintrinsicfactor Chr19:11.83 Mb QTLwithinChr19doesnotfulfillourinclusioncriteria.
